# Supplementary material for: Global trends in smoking-attributable rheumatoid arthritis burden: Insights from GBD 2021
Source: PLoS One. 2025 Aug 5;20(8):e0329434. doi: 10.1371/journal.pone.0329434 (PMC12324138; doi:10.1371/journal.pone.0329434)
Supplement: S1 Data — This compressed ZIP archive contains all underlying data required to reproduce the figures and tables presented in the manuscript. (ZIP) [file pone.0329434.s001.zip]

Archive with 44 entries (36 files):
- S1_Data/
- S1_Data/Figure1/
- S1_Data/Figure1/DALYs.xlsx
- S1_Data/Figure1/YLDs.xlsx
- S1_Data/Figure1/YLLs.xlsx
- S1_Data/Figure1/deaths.xlsx
- S1_Data/Figure1/ne_110m_admin_0_countries/
- S1_Data/Figure1/ne_110m_admin_0_countries/ne_110m_admin_0_countries.README.html
- S1_Data/Figure1/ne_110m_admin_0_countries/ne_110m_admin_0_countries.VERSION.txt
- S1_Data/Figure1/ne_110m_admin_0_countries/ne_110m_admin_0_countries.cpg
- S1_Data/Figure1/ne_110m_admin_0_countries/ne_110m_admin_0_countries.dbf
- S1_Data/Figure1/ne_110m_admin_0_countries/ne_110m_admin_0_countries.prj
- S1_Data/Figure1/ne_110m_admin_0_countries/ne_110m_admin_0_countries.shp
- S1_Data/Figure1/ne_110m_admin_0_countries/ne_110m_admin_0_countries.shx
- S1_Data/Figure1/smoking.xlsx
- S1_Data/Figure1/use.xlsx
- S1_Data/Figure2/
- S1_Data/Figure2/DALYs.xlsx
- S1_Data/Figure2/YLDs.xlsx
- S1_Data/Figure2/YLLs.xlsx
- S1_Data/Figure2/deaths.xlsx
- S1_Data/Figure2/smoking.xlsx
- S1_Data/Figure2/use.xlsx
- S1_Data/Figure3/
- S1_Data/Figure3/DALYs.xlsx
- S1_Data/Figure3/YLDs.xlsx
- S1_Data/Figure3/YLLs.xlsx
- S1_Data/Figure3/deaths.xlsx
- S1_Data/Figure4/
- S1_Data/Figure4/DALYs.xlsx
- S1_Data/Figure4/YLDs.xlsx
- S1_Data/Figure4/YLLs.xlsx
- S1_Data/Figure4/deaths.xlsx
- S1_Data/Figure5/
- S1_Data/Figure5/SDI_average.xlsx
- S1_Data/Figure5/sdi_DALYs.xlsx
- S1_Data/Figure5/sdi_YLDs.xlsx
- S1_Data/Figure5/sdi_YLLs.xlsx
- S1_Data/Figure5/sdi_all.xlsx
- S1_Data/Figure5/sdi_deaths.xlsx
- S1_Data/Table1/
- S1_Data/Table1/eapc_results.csv
- S1_Data/Table1/table_19902021.xlsx
- S1_Data/Table1/table_allyears.csv
