# Supplementary material for: Global trends in smoking-attributable rheumatoid arthritis burden: Insights from GBD 2021
Source: PLoS One. 2025 Aug 5;20(8):e0329434. doi: 10.1371/journal.pone.0329434 (PMC12324138; doi:10.1371/journal.pone.0329434)
Supplement: S1 Data — This compressed ZIP archive contains all underlying data required to reproduce the figures and tables presented in the manuscript. (ZIP) [file pone.0329434.s001.zip › S1_Data/Figure1/DALYs.xlsx]

## Sheet: Sheet1
location_id	val	group
Cambodia	1.52466	4
China	3.651	5
Indonesia	1.02431	3
Democratic People's Republic of Korea	2.90455	5
Taiwan (Province of China)	1.42562	4
Philippines	1.35888	3
Lao People's Democratic Republic	1.19977	3
Sri Lanka	0.281885	0
Malaysia	0.436998	1
Maldives	1.105	3
Thailand	0.974789	3
Myanmar	0.835906	2
Fiji	0.506973	1
Kiribati	0.994504	3
Timor-Leste	0.88509	2
Viet Nam	1.60125	4
Marshall Islands	0.550375	1
Papua New Guinea	0.51142	1
Samoa	0.96078	3
Solomon Islands	0.873662	2
Micronesia (Federated States of)	1.16974	3
Tonga	0.799362	2
Vanuatu	0.331018	0
Armenia	1.28842	3
Kyrgyzstan	3.59293	5
Mongolia	1.97974	4
Azerbaijan	0.945768	3
Georgia	1.29832	3
Kazakhstan	1.18974	3
Tajikistan	0.884825	2
Albania	2.72214	5
Turkmenistan	0.750257	2
Bosnia and Herzegovina	5.28938	6
Uzbekistan	1.79798	4
Bulgaria	2.45287	5
Hungary	4.14716	6
Croatia	5.42017	6
North Macedonia	2.58816	5
Montenegro	4.33263	6
Serbia	3.5577	5
Czechia	3.29993	5
Poland	4.68122	6
Slovakia	2.01662	4
Estonia	6.88664	6
Slovenia	5.45104	6
Romania	1.8314	4
Latvia	4.33612	6
Belarus	1.57151	4
Lithuania	5.17356	6
Republic of Moldova	1.63053	4
Russian Federation	3.4192	5
Ukraine	1.48154	4
Singapore	0.913235	3
Brunei Darussalam	2.28722	4
Japan	3.23144	5
Australia	3.87926	6
Andorra	2.62396	5
Republic of Korea	2.28369	4
Austria	5.18523	6
New Zealand	4.86065	6
Belgium	4.37431	6
France	3.39333	5
Cyprus	6.12997	6
Denmark	6.88224	6
Germany	3.8029	6
Finland	6.06304	6
Greece	4.7857	6
Israel	2.48341	5
Iceland	3.6999	5
Italy	3.23044	5
Ireland	7.62295	6
Luxembourg	3.47605	5
Norway	4.78891	6
Portugal	3.09022	5
Malta	3.32856	5
Netherlands	6.02616	6
Spain	3.45138	5
Sweden	5.10575	6
Switzerland	4.30368	6
Argentina	3.70585	5
United Kingdom	6.61632	6
Chile	5.07202	6
Canada	4.92223	6
United States of America	4.31156	6
Uruguay	4.20496	6
Bahamas	0.847108	2
Barbados	0.839977	2
Antigua and Barbuda	0.926837	3
Belize	0.848432	2
Cuba	2.67087	5
Grenada	0.465011	1
Dominica	0.806382	2
Guyana	0.485083	1
Haiti	0.435294	1
Saint Vincent and the Grenadines	0.4777	1
Dominican Republic	1.26109	3
Jamaica	0.961652	3
Suriname	0.784209	2
Saint Lucia	0.900267	2
Ecuador	1.38125	3
Trinidad and Tobago	1.59608	4
Peru	2.1919	4
Bolivia (Plurinational State of)	1.52742	4
Colombia	1.56336	4
Guatemala	0.944003	3
Costa Rica	2.43389	4
Honduras	3.00362	5
El Salvador	0.792757	2
Mexico	2.45817	5
Venezuela (Bolivarian Republic of)	2.45598	5
Nicaragua	1.45785	4
Brazil	1.7923	4
Panama	0.869059	2
Algeria	0.371857	1
Paraguay	3.61371	5
Bahrain	1.35783	3
Egypt	0.674054	1
Jordan	1.13113	3
Iran (Islamic Republic of)	0.548536	1
Kuwait	1.2268	3
Iraq	0.708997	2
Lebanon	2.79084	5
Palestine	0.767903	2
Libya	0.576257	1
Oman	0.377244	1
Morocco	0.326242	0
Qatar	0.688997	1
Tunisia	0.690194	1
Saudi Arabia	0.522726	1
Turkey	3.09063	5
Syrian Arab Republic	0.811018	2
United Arab Emirates	0.759995	2
Afghanistan	0.383272	1
Bangladesh	1.28823	3
Yemen	0.7039	2
Bhutan	1.1627	3
Pakistan	1.87635	4
India	1.4872	4
Congo	0.692431	1
Nepal	2.68616	5
Angola	0.721163	2
Democratic Republic of the Congo	0.289924	0
Central African Republic	0.40945	1
Equatorial Guinea	0.629517	1
Gabon	0.709781	2
Comoros	0.404276	1
Djibouti	0.724274	2
Madagascar	0.223484	0
Eritrea	0.279559	0
Burundi	0.291364	0
Ethiopia	0.162735	0
Malawi	0.633602	1
Kenya	0.419554	1
Seychelles	0.697603	2
Mauritius	0.996522	3
Somalia	0.392947	1
Mozambique	0.438545	1
United Republic of Tanzania	0.693012	1
Rwanda	0.988787	3
Uganda	0.358951	0
Botswana	2.16397	4
Zambia	0.496517	1
Lesotho	2.39853	4
Namibia	1.49438	4
Zimbabwe	1.59281	4
South Africa	2.93535	5
Eswatini	1.01561	3
Cabo Verde	0.190144	0
Benin	0.143793	0
Chad	0.159647	0
Burkina Faso	0.153242	0
Cameroon	0.213651	0
Ivory Coast	0.248922	0
Gambia	0.234543	0
Guinea-Bissau	0.141188	0
Ghana	0.242912	0
Liberia	0.191321	0
Guinea	0.197883	0
Mali	0.209845	0
Nigeria	0.109178	0
Sao Tome and Principe	0.172909	0
Niger	0.0957448	0
Mauritania	0.31979	0
Senegal	0.210916	0
Sierra Leone	0.231415	0
Bermuda	1.48579	4
Cook Islands	0.828661	2
Togo	0.282913	0
American Samoa	1.05065	3
Greenland	5.8085	6
Monaco	2.6993	5
Guam	0.884433	2
Nauru	1.15617	3
Niue	0.767505	2
Puerto Rico	1.70269	4
Northern Mariana Islands	0.966085	3
Saint Kitts and Nevis	0.664136	1
San Marino	2.36001	4
Palau	0.690828	1
United States Virgin Islands	0.795991	2
Tokelau	0.72525	2
Tuvalu	0.79287	2
South Sudan	0.366245	0
Sudan	0.360729	0
