# Supplementary material for: Global trends in smoking-attributable rheumatoid arthritis burden: Insights from GBD 2021
Source: PLoS One. 2025 Aug 5;20(8):e0329434. doi: 10.1371/journal.pone.0329434 (PMC12324138; doi:10.1371/journal.pone.0329434)
Supplement: S1 Data — This compressed ZIP archive contains all underlying data required to reproduce the figures and tables presented in the manuscript. (ZIP) [file pone.0329434.s001.zip › S1_Data/Figure1/YLDs.xlsx]

## Sheet: Sheet1
location_id	val	group
Afghanistan	0.235724	0
Albania	2.32986	5
Algeria	0.315582	0
American Samoa	1.04817	3
Andorra	2.5751	5
Angola	0.702269	2
Antigua and Barbuda	0.712234	2
Argentina	2.97721	5
Armenia	1.18633	4
Australia	3.41965	6
Austria	4.78677	6
Azerbaijan	0.930181	3
Bahamas	0.631601	2
Bahrain	1.13257	4
Bangladesh	0.732568	2
Barbados	0.636384	2
Belarus	1.51731	4
Belgium	3.92058	6
Belize	0.658943	2
Benin	0.143126	0
Bermuda	1.32244	4
Bhutan	0.820596	3
Bolivia (Plurinational State of)	1.16273	4
Bosnia and Herzegovina	4.81942	6
Botswana	1.75043	4
Brazil	1.37831	4
Brunei Darussalam	1.64342	4
Bulgaria	2.31144	5
Burkina Faso	0.152501	0
Burundi	0.284457	0
Cabo Verde	0.190045	0
Cambodia	0.856104	3
Cameroon	0.212761	0
Canada	4.34315	6
Central African Republic	0.393626	1
Chad	0.157834	0
Chile	4.38832	6
China	2.71386	5
Colombia	1.22619	4
Comoros	0.394385	1
Congo	0.679314	2
Cook Islands	0.828515	3
Costa Rica	1.94538	5
Croatia	4.9327	6
Cuba	2.12311	5
Cyprus	5.29116	6
Czechia	3.05264	5
Democratic People's Republic of Korea	1.85855	5
Democratic Republic of the Congo	0.282315	0
Denmark	5.89867	6
Djibouti	0.706519	2
Dominica	0.560608	1
Dominican Republic	0.781938	3
Ecuador	1.12812	4
Egypt	0.594405	1
El Salvador	0.665242	2
Equatorial Guinea	0.620631	1
Eritrea	0.273111	0
Estonia	5.11062	6
Eswatini	0.656674	2
Ethiopia	0.159229	0
Fiji	0.506725	1
Finland	5.11346	6
France	3.01954	5
Gabon	0.699185	2
Gambia	0.2332	0
Georgia	1.23686	4
Germany	3.40955	6
Ghana	0.209248	0
Greece	4.45532	6
Greenland	4.6858	6
Grenada	0.412974	1
Guam	0.884098	3
Guatemala	0.62315	2
Guinea	0.196248	0
Guinea-Bissau	0.140253	0
Guyana	0.40159	1
Haiti	0.256063	0
Honduras	1.7527	4
Hungary	3.62952	6
Iceland	3.37933	6
India	0.928974	3
Indonesia	0.646781	2
Iran (Islamic Republic of)	0.499272	1
Iraq	0.683184	2
Ireland	6.65509	6
Israel	2.28992	5
Italy	2.82087	5
Ivory Coast	0.247518	0
Jamaica	0.760746	3
Japan	2.68397	5
Jordan	1.08127	3
Kazakhstan	0.929473	3
Kenya	0.410071	1
Kiribati	0.992333	3
Kuwait	1.06954	3
Kyrgyzstan	2.81204	5
Lao People's Democratic Republic	0.742864	2
Latvia	3.06838	5
Lebanon	2.63364	5
Lesotho	1.5857	4
Liberia	0.190645	0
Libya	0.477684	1
Lithuania	3.45654	6
Luxembourg	3.18579	6
Madagascar	0.218516	0
Malawi	0.614713	1
Malaysia	0.409972	1
Maldives	0.933035	3
Mali	0.206643	0
Malta	3.04422	5
Marshall Islands	0.545891	1
Mauritania	0.318731	0
Mauritius	0.740329	2
Mexico	1.67365	4
Micronesia (Federated States of)	1.16225	4
Monaco	2.66387	5
Mongolia	1.56248	4
Montenegro	3.81809	6
Morocco	0.277372	0
Mozambique	0.423127	1
Myanmar	0.544509	1
Namibia	0.992711	3
Nauru	1.14896	4
Nepal	1.62221	4
Netherlands	5.12744	6
New Zealand	4.19236	6
Nicaragua	1.10407	4
Niger	0.0945131	0
Nigeria	0.108633	0
Niue	0.76452	3
North Macedonia	2.5105	5
Northern Mariana Islands	0.929072	3
Norway	4.34039	6
Oman	0.351008	1
Pakistan	1.21657	4
Palau	0.688752	2
Palestine	0.678828	2
Panama	0.677228	2
Papua New Guinea	0.508299	1
Paraguay	2.57922	5
Peru	2.01573	5
Philippines	0.892692	3
Poland	3.95488	6
Portugal	2.80454	5
Puerto Rico	1.45215	4
Qatar	0.663634	2
Republic of Korea	2.04221	5
Republic of Moldova	1.18259	4
Romania	1.82845	4
Russian Federation	2.55452	5
Rwanda	0.954507	3
Saint Kitts and Nevis	0.465806	1
Saint Lucia	0.64451	2
Saint Vincent and the Grenadines	0.422543	1
Samoa	0.956353	3
San Marino	2.26214	5
Sao Tome and Principe	0.172393	0
Saudi Arabia	0.465405	1
Senegal	0.210145	0
Serbia	3.15663	5
Seychelles	0.643608	2
Sierra Leone	0.230533	0
Singapore	0.884963	3
Slovakia	1.83037	4
Slovenia	4.91863	6
Solomon Islands	0.865136	3
Somalia	0.37242	1
South Africa	2.22492	5
South Sudan	0.353761	1
Spain	3.16291	5
Sri Lanka	0.268361	0
Sudan	0.294078	0
Suriname	0.649835	2
Sweden	4.49942	6
Switzerland	3.93335	6
Syrian Arab Republic	0.636678	2
Taiwan (Province of China)	1.10753	4
Tajikistan	0.820589	3
Thailand	0.765602	3
Timor-Leste	0.573086	1
Togo	0.281087	0
Tokelau	0.722134	2
Tonga	0.795033	3
Trinidad and Tobago	1.08701	3
Tunisia	0.604835	1
Turkey	2.62412	5
Turkmenistan	0.666689	2
Tuvalu	0.787754	3
Uganda	0.349133	1
Ukraine	1.00844	3
United Arab Emirates	0.629114	2
United Kingdom	5.59863	6
United Republic of Tanzania	0.678046	2
United States of America	3.695	6
United States Virgin Islands	0.712071	2
Uruguay	2.88326	5
Uzbekistan	1.63929	4
Vanuatu	0.327973	1
Venezuela (Bolivarian Republic of)	1.74704	4
Viet Nam	1.19512	4
Yemen	0.526757	1
Zambia	0.481556	1
Zimbabwe	0.875698	3
