# Supplementary material for: Global trends in smoking-attributable rheumatoid arthritis burden: Insights from GBD 2021
Source: PLoS One. 2025 Aug 5;20(8):e0329434. doi: 10.1371/journal.pone.0329434 (PMC12324138; doi:10.1371/journal.pone.0329434)
Supplement: S1 Data — This compressed ZIP archive contains all underlying data required to reproduce the figures and tables presented in the manuscript. (ZIP) [file pone.0329434.s001.zip › S1_Data/Figure1/YLLs.xlsx]

## Sheet: Sheet1
location_id	val	group
Afghanistan	0.147548	1
Albania	0.392281	5
Algeria	0.0562753	1
American Samoa	0.00247538	3
Andorra	0.0488574	5
Angola	0.0188942	2
Antigua and Barbuda	0.214603	3
Argentina	0.728647	5
Armenia	0.102093	3
Australia	0.459611	6
Austria	0.398459	6
Azerbaijan	0.0155867	3
Bahamas	0.215507	2
Bahrain	0.225269	3
Bangladesh	0.555666	3
Barbados	0.203593	2
Belarus	0.0541975	4
Belgium	0.45373	6
Belize	0.18949	2
Benin	0.000667326	0
Bermuda	0.163349	4
Bhutan	0.342108	3
Bolivia (Plurinational State of)	0.364682	4
Bosnia and Herzegovina	0.469957	6
Botswana	0.413541	4
Brazil	0.413995	4
Brunei Darussalam	0.643797	4
Bulgaria	0.141433	5
Burkina Faso	0.000741629	0
Burundi	0.00690651	0
Cabo Verde	9.8847e-05	0
Cambodia	0.668552	4
Cameroon	0.000890071	0
Canada	0.579075	6
Central African Republic	0.0158241	1
Chad	0.00181234	0
Chile	0.683701	6
China	0.937141	5
Colombia	0.337173	4
Comoros	0.00989106	1
Congo	0.0131166	1
Cook Islands	0.000145774	2
Costa Rica	0.488519	4
Croatia	0.48747	6
Cuba	0.547761	5
Cyprus	0.838803	6
Czechia	0.247283	5
Democratic People's Republic of Korea	1.046	5
Democratic Republic of the Congo	0.0076093	0
Denmark	0.983572	6
Djibouti	0.0177553	2
Dominica	0.245774	2
Dominican Republic	0.479155	3
Ecuador	0.253134	3
Egypt	0.0796488	1
El Salvador	0.127515	2
Equatorial Guinea	0.00888556	1
Eritrea	0.00644813	0
Estonia	1.77602	6
Eswatini	0.358939	3
Ethiopia	0.00350595	0
Fiji	0.000247243	1
Finland	0.949585	6
France	0.373788	5
Gabon	0.0105965	2
Gambia	0.00134282	0
Georgia	0.0614593	3
Germany	0.393352	6
Ghana	0.033664	0
Greece	0.330385	6
Greenland	1.12271	6
Grenada	0.0520374	1
Guam	0.000334907	2
Guatemala	0.320853	3
Guinea	0.00163586	0
Guinea-Bissau	0.00093435	0
Guyana	0.0834931	1
Haiti	0.179232	1
Honduras	1.25092	5
Hungary	0.517643	6
Iceland	0.320572	5
India	0.558222	4
Indonesia	0.377525	3
Iran (Islamic Republic of)	0.049264	1
Iraq	0.0258124	2
Ireland	0.967854	6
Israel	0.193494	5
Italy	0.409569	5
Ivory Coast	0.00140407	0
Jamaica	0.200906	3
Japan	0.547466	5
Jordan	0.0498597	3
Kazakhstan	0.26027	3
Kenya	0.00948252	1
Kiribati	0.00217097	3
Kuwait	0.157257	3
Kyrgyzstan	0.780896	5
Lao People's Democratic Republic	0.45691	3
Latvia	1.26774	6
Lebanon	0.157194	5
Lesotho	0.812824	4
Liberia	0.000675328	0
Libya	0.0985738	1
Lithuania	1.71702	6
Luxembourg	0.290258	5
Madagascar	0.00496774	0
Malawi	0.0188884	1
Malaysia	0.0270259	1
Maldives	0.171961	3
Mali	0.00320147	0
Malta	0.28434	5
Marshall Islands	0.00448445	1
Mauritania	0.00105883	0
Mauritius	0.256193	3
Mexico	0.784519	5
Micronesia (Federated States of)	0.00748935	3
Monaco	0.035423	5
Mongolia	0.417253	4
Montenegro	0.514535	6
Morocco	0.0488703	0
Mozambique	0.0154175	1
Myanmar	0.291397	2
Namibia	0.501672	4
Nauru	0.00720918	3
Nepal	1.06395	5
Netherlands	0.898715	6
New Zealand	0.668288	6
Nicaragua	0.353783	4
Niger	0.00123169	0
Nigeria	0.000545117	0
Niue	0.00298553	2
North Macedonia	0.0776613	5
Northern Mariana Islands	0.0370125	3
Norway	0.44852	6
Oman	0.0262357	1
Pakistan	0.659777	4
Palau	0.0020755	1
Palestine	0.089075	2
Panama	0.191832	2
Papua New Guinea	0.00312096	1
Paraguay	1.03449	5
Peru	0.176169	4
Philippines	0.466184	3
Poland	0.726338	6
Portugal	0.285678	5
Puerto Rico	0.25054	4
Qatar	0.0253631	1
Republic of Korea	0.241486	4
Republic of Moldova	0.44794	4
Romania	0.00294633	4
Russian Federation	0.864679	5
Rwanda	0.0342793	3
Saint Kitts and Nevis	0.19833	1
Saint Lucia	0.255757	2
Saint Vincent and the Grenadines	0.0551572	1
Samoa	0.00442697	3
San Marino	0.0978657	4
Sao Tome and Principe	0.000516549	0
Saudi Arabia	0.0573209	1
Senegal	0.000770581	0
Serbia	0.401071	5
Seychelles	0.053995	2
Sierra Leone	0.000881511	0
Singapore	0.028272	3
Slovakia	0.186254	4
Slovenia	0.532409	6
Solomon Islands	0.00852602	2
Somalia	0.020527	1
South Africa	0.710436	5
South Sudan	0.0124837	0
Spain	0.288467	5
Sri Lanka	0.0135232	0
Sudan	0.0666511	0
Suriname	0.134374	2
Sweden	0.606338	6
Switzerland	0.370332	6
Syrian Arab Republic	0.17434	2
Taiwan (Province of China)	0.318091	4
Tajikistan	0.0642358	2
Thailand	0.209187	3
Timor-Leste	0.312004	2
Togo	0.00182592	0
Tokelau	0.00311539	2
Tonga	0.00432899	2
Trinidad and Tobago	0.509072	4
Tunisia	0.0853593	1
Turkey	0.466512	5
Turkmenistan	0.0835675	2
Tuvalu	0.00511601	2
Uganda	0.00981805	0
Ukraine	0.473097	4
United Arab Emirates	0.130881	2
United Kingdom	1.01769	6
United Republic of Tanzania	0.0149664	1
United States of America	0.616562	6
United States Virgin Islands	0.0839195	2
Uruguay	1.3217	6
Uzbekistan	0.158692	4
Vanuatu	0.00304502	0
Venezuela (Bolivarian Republic of)	0.708941	5
Viet Nam	0.406135	4
Yemen	0.177143	2
Zambia	0.0149603	1
Zimbabwe	0.717116	4
