# Supplementary material for: Global trends in smoking-attributable rheumatoid arthritis burden: Insights from GBD 2021
Source: PLoS One. 2025 Aug 5;20(8):e0329434. doi: 10.1371/journal.pone.0329434 (PMC12324138; doi:10.1371/journal.pone.0329434)
Supplement: S1 Data — This compressed ZIP archive contains all underlying data required to reproduce the figures and tables presented in the manuscript. (ZIP) [file pone.0329434.s001.zip › S1_Data/Figure1/deaths.xlsx]

## Sheet: Sheet1
location_id	val	group
Taiwan (Province of China)	0.0146636	4
Indonesia	0.0195865	5
Maldives	0.00987725	3
Lao People's Democratic Republic	0.0240721	5
Cambodia	0.0360531	6
Malaysia	0.0015068	2
Philippines	0.0225832	5
Thailand	0.00966382	3
Myanmar	0.0158198	4
Sri Lanka	0.000722841	1
China	0.045985	6
Timor-Leste	0.0163836	4
Viet Nam	0.0197117	5
Fiji	7.62297e-06	0
Marshall Islands	0.000127654	0
Kiribati	7.17427e-05	0
Micronesia (Federated States of)	0.000215075	1
Democratic People's Republic of Korea	0.0393357	6
Papua New Guinea	9.11942e-05	0
Solomon Islands	0.000243922	1
Samoa	0.000128677	0
Tonga	0.000128406	0
Vanuatu	8.74248e-05	0
Azerbaijan	0.000770302	1
Georgia	0.00258081	2
Armenia	0.0049607	3
Kazakhstan	0.00927867	3
Kyrgyzstan	0.03527	6
Tajikistan	0.00297993	2
Mongolia	0.0163398	4
Turkmenistan	0.00336211	2
Croatia	0.0213547	5
Bosnia and Herzegovina	0.0189086	5
Albania	0.0191141	5
Uzbekistan	0.00620572	3
Bulgaria	0.0048011	3
Hungary	0.0189402	5
Czechia	0.0103351	3
Montenegro	0.0203279	5
North Macedonia	0.00334426	2
Romania	0.000104491	0
Slovakia	0.00676953	3
Poland	0.0268721	5
Serbia	0.0150839	4
Slovenia	0.0210646	5
Estonia	0.0596657	6
Lithuania	0.0526345	6
Belarus	0.00174472	2
Russian Federation	0.0273498	5
Latvia	0.0396415	6
Republic of Moldova	0.0144125	4
Brunei Darussalam	0.028782	6
Ukraine	0.0125556	4
Republic of Korea	0.012629	4
Singapore	0.00131256	2
Japan	0.026078	5
New Zealand	0.031969	6
Andorra	0.00210015	2
Belgium	0.019499	5
Australia	0.0211195	5
Denmark	0.0502909	6
Austria	0.0165628	4
France	0.01514	4
Cyprus	0.0377476	6
Finland	0.0378584	6
Greece	0.0143099	4
Ireland	0.0470853	6
Germany	0.0169093	4
Italy	0.0179884	5
Iceland	0.0150088	4
Malta	0.0115582	4
Israel	0.00883289	3
Norway	0.0213431	5
Luxembourg	0.0131692	4
Spain	0.0118109	4
Netherlands	0.0443944	6
Switzerland	0.0180637	5
Sweden	0.0316422	6
Portugal	0.0105818	3
Chile	0.0226351	5
United Kingdom	0.0490446	6
Argentina	0.0254672	5
Uruguay	0.0449235	6
United States of America	0.0268149	5
Canada	0.0265328	5
Bahamas	0.0102691	3
Antigua and Barbuda	0.0108142	4
Belize	0.00827775	3
Dominica	0.0110105	4
Barbados	0.0113117	4
Grenada	0.0027307	2
Cuba	0.0219716	5
Dominican Republic	0.0303621	6
Haiti	0.00760408	3
Saint Lucia	0.0125448	4
Guyana	0.00353211	2
Suriname	0.00577251	3
Jamaica	0.00893228	3
Saint Vincent and the Grenadines	0.0027506	2
Ecuador	0.0128463	4
Trinidad and Tobago	0.0202522	5
Bolivia (Plurinational State of)	0.0181719	5
Costa Rica	0.0221983	5
Peru	0.0097459	3
Guatemala	0.0146655	4
Colombia	0.0130557	4
El Salvador	0.00511989	3
Honduras	0.0552567	6
Panama	0.00965616	3
Nicaragua	0.015625	4
Venezuela (Bolivarian Republic of)	0.0280967	6
Paraguay	0.0436252	6
Brazil	0.0157125	4
Bahrain	0.0100742	3
Iran (Islamic Republic of)	0.0017224	2
Algeria	0.00240636	2
Egypt	0.00314759	2
Jordan	0.00199065	2
Lebanon	0.00610692	3
Iraq	0.00102237	2
Kuwait	0.00707688	3
Morocco	0.00171329	2
Libya	0.00333718	2
Oman	0.00102041	2
Saudi Arabia	0.00184246	2
Palestine	0.00357956	2
Qatar	0.000978628	1
Tunisia	0.00335979	2
Syrian Arab Republic	0.00674987	3
United Arab Emirates	0.00586429	3
Turkey	0.0164842	4
Afghanistan	0.00490624	3
Yemen	0.00628258	3
Bhutan	0.0192525	5
Bangladesh	0.0312125	6
Nepal	0.0616773	6
India	0.0310079	6
Pakistan	0.0346801	6
Angola	0.00075276	1
Central African Republic	0.000614661	1
Congo	0.000546527	1
Democratic Republic of the Congo	0.000291998	1
Equatorial Guinea	0.000371012	1
Gabon	0.000420918	1
Comoros	0.000467755	1
Burundi	0.000286491	1
Djibouti	0.00082898	1
Eritrea	0.00024526	1
Kenya	0.000422929	1
Ethiopia	0.000153746	1
Madagascar	0.000220782	1
Malawi	0.000857183	1
Mozambique	0.000656655	1
Mauritius	0.0121863	4
Mexico	0.0327301	6
Seychelles	0.00260299	2
Rwanda	0.0017837	2
United Republic of Tanzania	0.0006599	1
Somalia	0.000851669	1
Zambia	0.000723674	1
Uganda	0.000454488	1
Botswana	0.0172129	5
Namibia	0.0235492	5
Lesotho	0.0347908	6
Eswatini	0.0163939	4
South Africa	0.025021	5
Zimbabwe	0.0289072	6
Burkina Faso	5.46533e-05	0
Benin	4.79242e-05	0
Cabo Verde	6.452e-06	0
Cameroon	6.20204e-05	0
Ivory Coast	0.000106259	0
Chad	0.000132637	0
Ghana	0.00271916	2
Gambia	0.000100225	0
Guinea-Bissau	6.73251e-05	0
Guinea	0.000120423	0
Mali	0.000249799	1
Liberia	5.02897e-05	0
Niger	0.000101304	0
Mauritania	7.90582e-05	0
Sao Tome and Principe	3.83661e-05	0
Nigeria	4.03241e-05	0
Sierra Leone	6.45178e-05	0
Senegal	5.63604e-05	0
Togo	0.000133054	1
Bermuda	0.00882042	3
American Samoa	7.46653e-05	0
Greenland	0.044516	6
Cook Islands	4.12591e-06	0
Monaco	0.00153132	2
Guam	1.04042e-05	0
Niue	8.65695e-05	0
Nauru	0.000205559	1
Palau	7.84449e-05	0
Northern Mariana Islands	0.00115751	2
Saint Kitts and Nevis	0.0107415	3
Puerto Rico	0.0107228	3
Tokelau	8.97653e-05	0
United States Virgin Islands	0.00415149	2
San Marino	0.00426246	3
Tuvalu	0.000147851	1
South Sudan	0.000552162	1
Sudan	0.00245137	2
