# Supplementary material for: Global trends in smoking-attributable rheumatoid arthritis burden: Insights from GBD 2021
Source: PLoS One. 2025 Aug 5;20(8):e0329434. doi: 10.1371/journal.pone.0329434 (PMC12324138; doi:10.1371/journal.pone.0329434)
Supplement: S1 Data — This compressed ZIP archive contains all underlying data required to reproduce the figures and tables presented in the manuscript. (ZIP) [file pone.0329434.s001.zip › S1_Data/Figure1/ne_110m_admin_0_countries/ne_110m_admin_0_countries.VERSION.txt]

5.1.1
