# Supplementary material for: Global trends in smoking-attributable rheumatoid arthritis burden: Insights from GBD 2021
Source: PLoS One. 2025 Aug 5;20(8):e0329434. doi: 10.1371/journal.pone.0329434 (PMC12324138; doi:10.1371/journal.pone.0329434)
Supplement: S1 Data — This compressed ZIP archive contains all underlying data required to reproduce the figures and tables presented in the manuscript. (ZIP) [file pone.0329434.s001.zip › S1_Data/Figure1/smoking.xlsx]

## Sheet: Sheet1
location_id	val	low_up	Unnamed: 3	Unnamed: 4	group
Kiribati	40.7	29.2-52.1]		2.5-25.6	6
Papua New Guinea	40.2	29.0-51.4]			6
Serbia	39.9	32.2-47.7]			6
Bulgaria	39.8	28.7-50.9]			6
Solomon Islands	37.1	25.6-48.6]			6
Croatia	36.8	27.5-46.1]			6
Bosnia and Herzegovina	36.4	18.7-54.1]			6
Indonesia	36.4	28.6-44.2]			6
Andorra	36.1	24.7-47.5]			6
Cyprus	35.8	27.3-44.3]			6
Jordan	35.3	27.8-42.9]			6
France	34.5	27.1-42.0]			6
Lebanon	34.3	24.8-43.9]			6
Tuvalu	34.2	24.4-43.9]			6
Greece	33.3	23.3-43.4]			6
Hungary	32.4	24.9-39.9]			6
Montenegro	32.3	20.2-44.4]			6
Slovakia	32.3	21.2-43.3]			6
Timor-Leste	32.1	23.4-40.8]			6
Georgia	31.8	25.2-38.4]			6
Tonga	31.3	24.4-38.1]			6
Latvia	30.9	25.2-36.5]			6
Turkiye	30.7	24.8-36.6]			6
Czechia	30.3	24.6-35.9]			6
Romania	29.7	23.5-35.9]			5
Chile	29.5	23.7-35.4]			5
Russian Federation	29.3	24.0-34.5]			5
Lithuania	29.2	23.1-35.3]			5
Spain	28.7	23.0-34.4]			5
Mongolia	28.5	23.1-33.9]			5
Republic of Moldova	28	22.2-33.7]			5
Fiji	27.9	20.2-35.6]			5
Cook Islands	27.4	22.0-32.9]			5
Kyrgyzstan	26.7	18.7-34.6]			5
Estonia	26.4	21.2-31.6]			5
Belarus	26.1	21.4-30.8]			5
Austria	25.7	19.9-31.6]			5
Switzerland	25.7	20.5-31.0]			5
Lao People's Democratic Republic	25.6	19.3-31.8]			5
Portugal	25.6	20.1-31.1]			5
Ukraine	25.5	20.9-30.1]			5
Armenia	25.3	19.9-30.7]			5
Malta	25.1	18.5-31.7]			5
Belgium	25	19.8-30.1]			5
Egypt	24.5	18.5-30.5]			5
Argentina	24.2	19.1-29.2]			5
Poland	24	19.4-28.6]			5
Maldives	23.6	18.1-29.0]			4
Marshall Islands	23.6	17.1-30.1]			4
China	23.4	18.5-28.3]			4
Luxembourg	23.3	18.8-27.8]			4
Samoa	23.1	15.5-30.7]			4
Italy	22.6	19.0-26.1]			4
Albania	22.4	16.5-28.2]			4
Kazakhstan	22.3	18.3-26.3]			4
Viet Nam	22	17.2-26.8]			4
Germany	21.7	18.1-25.4]			4
Netherlands (Kingdom of the)	21.7	17.6-25.8]			4
Mauritius	21.1	14.6-27.5]			4
Tunisia	21	15.8-26.1]			4
Uruguay	21	17.2-24.8]			4
Philippines	20.9	17.0-24.9]			4
South Africa	20.8	15.4-26.2]			4
United States of America	20.8	17.0-24.6]			4
Israel	20.7	16.4-25.0]			4
Lesotho	20.6	16.2-24.9]			4
Malaysia	20.6	15.2-26.0]			4
Republic of Korea	20.5	16.3-24.6]			4
Seychelles	20.4	13.2-27.5]			4
Slovenia	20.4	16.6-24.2]			4
Myanmar	20.3	15.1-25.5]			3
Azerbaijan	19.9	13.5-26.3]			3
Kuwait	19.9	12.9-13.8]			3
Ireland	19.8	15.6-24.1]			3
Japan	19.6	16.3-23.0]			3
Thailand	19.4	15.3-23.5]			3
Iraq	19.3	10.5-28.1]			3
Bangladesh	18.1	14.6-21.5]			3
Cuba	18.1	13.4-22.8]			3
Palau	17.7	12.4-22.9]			3
Finland	17.5	14.5-20.5]			3
Yemen	17.3	8.7-25.9]			3
Democratic People's Republic of Korea	17	12.6-21.3]			3
Nepal	16.9	13.7-20.2]			3
Denmark	16.8	13.6-20.1]			3
Madagascar	16.6	13.1-20.2]			3
Brunei Darussalam	16.4	11.5-21.3]			3
Singapore	16.3	11.2-21.5]			3
Cambodia	15.8	12.1-19.4]			3
Algeria	15.4	11.1-19.6]			3
Bahrain	15.2	10.1-20.4]			3
Botswana	15.2	11.6-18.8]			3
Mexico	15.2	12.8-17.5]			3
Norway	15	12.4-17.6]			3
United Kingdom of Great Britain and Northern Ireland	14.9	12.1-17.6]			2
Congo	14.5	7.7-21.4]			2
Saint Lucia	14.1	10.3-18.0]			2
Saudi Arabia	13.9	10.0-17.8]			2
Pakistan	13.6	10.2-17.1]			2
Australia	13.4	11.0-15.8]			2
Morocco	13.3	9.4-17.1]			2
Sweden	13.2	10.8-15.5]			2
Zambia	13.1	10.2-16.1]			2
Namibia	13	8.9-17.1]			2
Bolivia (Plurinational State of)	12.8	6.7-18.9]			2
New Zealand	12.8	10.6-15.0]			2
Brazil	12.5	9.3-15.6]			2
Canada	12.5	10.4-14.5]			2
Honduras	12.5	9.5-15.5]			2
Comoros	12.4	7.9-16.9]			2
Guatemala	12	7.3-16.7]			2
Sierra Leone	11.9	9.2-14.6]			2
Bahamas	11.3	8.0-14.5]			2
Paraguay	11.2	6.5-15.9]			2
Uzbekistan	10.9	7.1-14.8]			2
Qatar	10.8	7.5-14.1]			2
Zimbabwe	10.7	7.0-14.5]			2
Burkina Faso	10.4	6.9-13.9]			1
Ecuador	10.3	7.2-13.5]			1
Gambia	10.3	7.8-12.8]			1
Rwanda	10.3	6.2-14.5]			1
Iceland	9.9	7.8-12.0]			1
Jamaica	9.9	6.3-13.5]			1
Dominican Republic	9.6	6.9-12.2]			1
Afghanistan	9.4	6.4-12.3]			1
Iran (Islamic Republic of)	9.3	6.8-11.8]			1
United Arab Emirates	9.3	6.1-12.4]			1
Democratic Republic of the Congo	9.2	5.1-13.4]			1
Costa Rica	9.1	6.6-11.6]			1
El Salvador	9.1	6.0-12.1]			1
Sri Lanka	9.1	6.9-11.2]			1
Ivory Coast	9	5.5-12.5]			1
Belize	8.9	6.2-11.7]			1
Burundi	8.7	5.4-12.0]			1
Kenya	8.7	6.5-10.9]			1
Malawi	8.6	6.5-10.7]			1
Colombia	8.4	6.4-10.3]			1
Eswatini	8.3	5.4-11.2]			1
Guinea-Bissau	8.2	5.1-11.4]			1
Haiti	8.2	5.9-10.4]			1
Mauritania	7.9	5.9-9.9]			0
Cabo Verde	7.7	5.9-9.6]			0
India	7.6	6.0-9.2]			0
Peru	7.6	5.2-10.1]			0
Chad	7.5	5.3-9.7]			0
Oman	7.5	5.4-9.7]			0
United Republic of Tanzania	7.4	5.4-9.4]			0
Liberia	7.1	4.0-10.3]			0
Barbados	7	4.4-9.7]			0
Uganda	6.8	5.0-8.6]			0
Mali	6.7	5.0-8.3]			0
Bhutan	6.6	4.6-8.5]			0
Guyana	6.6	3.9-9.4]			0
Senegal	6.5	5.2-7.8]			0
Niger	6.4	3.7-9.0]			0
Turkmenistan	5.6	3.9-7.3]			0
Sao Tome and Principe	5.5	3.5-7.5]			0
Togo	5.4	3.7-7.1]			0
Cameroon	5.2	3.9-6.4]			0
Panama	5.2	3.7-6.6]			0
Benin	4.6	3.3-5.9]			0
Ethiopia	3.6	2.8-4.5]			0
Nigeria	3.2	2.1-4.2]			0
Ghana	2.5	1.7-3.3]			0
