# Supplementary material for: Global trends in smoking-attributable rheumatoid arthritis burden: Insights from GBD 2021
Source: PLoS One. 2025 Aug 5;20(8):e0329434. doi: 10.1371/journal.pone.0329434 (PMC12324138; doi:10.1371/journal.pone.0329434)
Supplement: S1 Data — This compressed ZIP archive contains all underlying data required to reproduce the figures and tables presented in the manuscript. (ZIP) [file pone.0329434.s001.zip › S1_Data/Figure1/use.xlsx]

## Sheet: Sheet1
location_id	val	group
Nauru	48.9	6
Myanmar	45.1	6
Kiribati	40.7	6
Papua New Guinea	40.2	6
Serbia	39.9	6
Bulgaria	39.8	6
Timor-Leste	39.3	6
Indonesia	37.9	6
Solomon Islands	37.1	6
Croatia	36.8	6
Bosnia and Herzegovina	36.4	6
Andorra	36.1	6
Cyprus	35.8	6
Jordan	35.3	6
France	34.5	6
Lebanon	34.3	6
Latvia	34.3	6
Tuvalu	34.2	6
Bangladesh	33.8	6
Greece	33.3	6
Hungary	32.4	6
Montenegro	32.3	6
Slovakia	32.3	6
Georgia	31.8	6
Lithuania	31.8	6
Tonga	31.3	5
Turkiye	30.7	5
Belarus	30.6	5
Czechia	30.3	5
Romania	30.3	5
Marshall Islands	29.7	5
Mongolia	29.6	5
Chile	29.5	5
Republic of Moldova	29.5	5
Nepal	29.4	5
Russian Federation	29.3	5
Estonia	28.9	5
Spain	28.7	5
Fiji	27.9	5
Lao People's Democratic Republic	27.8	5
Madagascar	27.5	5
Cook Islands	27.4	5
Kyrgyzstan	27.4	5
South-East Asia	27.2	5
Belgium	27	5
Maldives	26.9	5
Austria	25.7	5
Switzerland	25.7	5
Portugal	25.6	4
Europe	25.6	4
Ukraine	25.5	4
Armenia	25.3	4
India	25.2	4
Malta	25.1	4
Lesotho	24.7	4
United States of America	24.7	4
Egypt	24.5	4
Argentina	24.2	4
Poland	24	4
China	23.4	4
Luxembourg	23.3	4
Sweden	23.3	4
Afghanistan	23.2	4
Samoa	23.1	4
Viet Nam	22.9	4
Finland	22.8	4
Kazakhstan	22.7	4
Italy	22.6	4
Western Pacific	22.6	4
Albania	22.4	4
Malaysia	22.2	4
Germany	21.7	3
Netherlands (Kingdom of the)	21.7	3
Yemen	21.7	3
Algeria	21.2	3
Mauritius	21.1	3
Tunisia	21	3
Uruguay	21	3
Philippines	20.9	3
South Africa	20.8	3
Israel	20.7	3
Seychelles	20.6	3
Republic of Korea	20.5	3
Slovenia	20.4	3
Azerbaijan	19.9	3
Kuwait	19.9	3
Sri Lanka	19.8	3
Ireland	19.8	3
Japan	19.6	3
Pakistan	19.5	3
Thailand	19.4	3
Iraq	19.3	3
Bhutan	19.1	3
Botswana	19.1	3
Eastern Mediterranean	18.5	3
Cuba	18.1	3
Cambodia	18	3
Comoros	17.8	2
Palau	17.7	2
Uzbekistan	17.1	2
Democratic People's Republic of Korea	17	2
Americas	16.9	2
Denmark	16.8	2
Brunei Darussalam	16.4	2
Singapore	16.3	2
Bahrain	15.2	2
Congo	15.2	2
Mexico	15.2	2
Norway	15	2
United Kingdom of Great Britain and Northern Ireland	14.9	2
Saudi Arabia	14.8	2
Zambia	14.8	2
Burkina Faso	14.7	2
Rwanda	14.6	2
Namibia	14.5	2
Saint Lucia	14.1	2
Iran (Islamic Republic of)	13.6	2
Sierra Leone	13.5	2
Australia	13.4	2
Morocco	13.3	2
Bolivia (Plurinational State of)	12.8	1
New Zealand	12.8	1
Brazil	12.5	1
Canada	12.5	1
Honduras	12.5	1
Qatar	12.5	1
Democratic Republic of the Congo	12.4	1
Guatemala	12	1
Guyana	11.7	1
Burundi	11.6	1
Zimbabwe	11.6	1
Bahamas	11.3	1
Cabo Verde	11.2	1
Paraguay	11.2	1
Kenya	11	1
Gambia	10.8	1
Dominican Republic	10.7	1
Ecuador	10.3	1
Malawi	10.1	1
Jamaica	9.9	1
Africa	9.9	1
Mauritania	9.8	1
United Republic of Tanzania	9.7	1
Eswatini	9.6	1
United Arab Emirates	9.3	1
Costa Rica	9.1	0
El Salvador	9.1	0
Ivory Coast	9.1	0
Belize	8.9	0
Guinea-Bissau	8.6	0
Liberia	8.5	0
Colombia	8.4	0
Oman	8.4	0
Mali	8.3	0
Haiti	8.2	0
Uganda	7.9	0
Sao Tome and Principe	7.8	0
Niger	7.7	0
Peru	7.6	0
Chad	7.5	0
Barbados	7	0
Cameroon	6.7	0
Senegal	6.7	0
Benin	6.6	0
Togo	6.6	0
Turkmenistan	5.8	0
Panama	5.4	0
Ethiopia	5.3	0
Ghana	3.5	0
Nigeria	3.4	0
