# Supplementary material for: Global trends in smoking-attributable rheumatoid arthritis burden: Insights from GBD 2021
Source: PLoS One. 2025 Aug 5;20(8):e0329434. doi: 10.1371/journal.pone.0329434 (PMC12324138; doi:10.1371/journal.pone.0329434)
Supplement: S1 Data — This compressed ZIP archive contains all underlying data required to reproduce the figures and tables presented in the manuscript. (ZIP) [file pone.0329434.s001.zip › S1_Data/Figure2/DALYs.xlsx]

## Sheet: Sheet1
location_name	year	val	upper	lower
South-East Asia Region	2000	1.484	2.04831	1.03176
South-East Asia Region	2005	1.47025	2.01518	1.02268
South-East Asia Region	2010	1.47228	2.05069	1.02205
South-East Asia Region	2015	1.41993	1.9975	0.983622
South-East Asia Region	2018	1.40251	1.97609	0.983969
South-East Asia Region	2019	1.39886	1.95708	0.97574
South-East Asia Region	2020	1.38913	1.9573	0.968042
South-East Asia Region	2021	1.37905	1.96127	0.944683
European Region	2000	4.06779	5.77082	2.76789
European Region	2005	4.0734	5.81657	2.74278
European Region	2010	4.00001	5.74573	2.67662
European Region	2015	3.84945	5.54111	2.58175
European Region	2018	3.75024	5.42066	2.51067
European Region	2019	3.70762	5.35446	2.47505
European Region	2020	3.6645	5.32658	2.4381
European Region	2021	3.64851	5.27438	2.44597
Eastern Mediterranean Region	2000	1.20244	1.70859	0.825023
Eastern Mediterranean Region	2005	1.16464	1.67565	0.795332
Eastern Mediterranean Region	2010	1.08369	1.55696	0.749272
Eastern Mediterranean Region	2015	1.01508	1.44812	0.682149
Eastern Mediterranean Region	2018	1.00671	1.45182	0.660208
Eastern Mediterranean Region	2019	1.00233	1.45567	0.669384
Eastern Mediterranean Region	2020	0.992839	1.4423	0.65417
Eastern Mediterranean Region	2021	0.959501	1.39595	0.623148
Western Pacific Region	2000	3.58172	4.92008	2.51398
Western Pacific Region	2005	3.67388	5.15659	2.55182
Western Pacific Region	2010	3.59859	5.04049	2.54092
Western Pacific Region	2015	3.42259	4.80144	2.37484
Western Pacific Region	2018	3.37765	4.70756	2.31533
Western Pacific Region	2019	3.35473	4.68809	2.33094
Western Pacific Region	2020	3.32478	4.64499	2.27171
Western Pacific Region	2021	3.30575	4.56705	2.25845
African Region	2000	0.784805	1.09704	0.550006
African Region	2005	0.680639	0.96297	0.468567
African Region	2010	0.598392	0.855651	0.402591
African Region	2015	0.556812	0.818072	0.368869
African Region	2018	0.545989	0.809191	0.359174
African Region	2019	0.543087	0.79822	0.355377
African Region	2020	0.542372	0.802403	0.357264
African Region	2021	0.54119	0.804763	0.361953
Region of the Americas	2000	4.35873	6.15929	3.04041
Region of the Americas	2005	4.02972	5.7313	2.7884
Region of the Americas	2010	3.72934	5.30038	2.55645
Region of the Americas	2015	3.39697	4.81677	2.3146
Region of the Americas	2018	3.24635	4.62746	2.2255
Region of the Americas	2019	3.20246	4.54881	2.19266
Region of the Americas	2020	3.15268	4.45168	2.14737
Region of the Americas	2021	3.14351	4.43692	2.13192
Global	2000	3.00235	4.18404	2.09822
Global	2005	2.94621	4.13143	2.03986
Global	2010	2.8253	3.98642	1.96799
Global	2015	2.64284	3.73724	1.82056
Global	2018	2.56424	3.62744	1.7537
Global	2019	2.53407	3.5567	1.7503
Global	2020	2.50031	3.51895	1.72306
Global	2021	2.47889	3.45548	1.69079
