# Supplementary material for: Global trends in smoking-attributable rheumatoid arthritis burden: Insights from GBD 2021
Source: PLoS One. 2025 Aug 5;20(8):e0329434. doi: 10.1371/journal.pone.0329434 (PMC12324138; doi:10.1371/journal.pone.0329434)
Supplement: S1 Data — This compressed ZIP archive contains all underlying data required to reproduce the figures and tables presented in the manuscript. (ZIP) [file pone.0329434.s001.zip › S1_Data/Figure2/YLDs.xlsx]

## Sheet: Sheet1
location_name	year	val	upper	lower
Global	2000	2.1681	3.23458	1.39844
Global	2005	2.13152	3.18124	1.36531
Global	2010	2.10718	3.15252	1.35136
Global	2015	2.01203	3.00063	1.29108
Global	2018	1.9646	2.91897	1.26344
Global	2019	1.94816	2.88861	1.25234
Global	2020	1.92869	2.86407	1.24163
Global	2021	1.91341	2.83522	1.23188
African Region	2000	0.52917	0.797833	0.334864
African Region	2005	0.494589	0.737233	0.309524
African Region	2010	0.467348	0.704083	0.292016
African Region	2015	0.455599	0.689624	0.283486
African Region	2018	0.455302	0.700609	0.282758
African Region	2019	0.455527	0.692623	0.282909
African Region	2020	0.454563	0.692651	0.283944
African Region	2021	0.454745	0.698322	0.284534
European Region	2000	3.23395	4.81064	2.06915
European Region	2005	3.33593	4.92855	2.11979
European Region	2010	3.38896	5.03642	2.17812
European Region	2015	3.23258	4.81549	2.05707
European Region	2018	3.15361	4.69606	2.01331
European Region	2019	3.13312	4.68889	1.99713
European Region	2020	3.11722	4.64923	1.97468
European Region	2021	3.10302	4.62809	1.97191
South-East Asia Region	2000	0.825736	1.23206	0.523805
South-East Asia Region	2005	0.83562	1.24768	0.529121
South-East Asia Region	2010	0.850194	1.27803	0.542395
South-East Asia Region	2015	0.850168	1.28303	0.536853
South-East Asia Region	2018	0.856714	1.29843	0.537031
South-East Asia Region	2019	0.859128	1.29752	0.537809
South-East Asia Region	2020	0.863207	1.3028	0.537302
South-East Asia Region	2021	0.867729	1.29968	0.541879
Region of the Americas	2000	3.24645	4.88286	2.0989
Region of the Americas	2005	3.08186	4.60422	1.98825
Region of the Americas	2010	2.91479	4.34986	1.88843
Region of the Americas	2015	2.73483	4.05195	1.75465
Region of the Americas	2018	2.65769	3.91125	1.71375
Region of the Americas	2019	2.63338	3.89327	1.69933
Region of the Americas	2020	2.59132	3.80389	1.67591
Region of the Americas	2021	2.57449	3.7654	1.66356
Eastern Mediterranean Region	2000	0.793254	1.20309	0.500967
Eastern Mediterranean Region	2005	0.788622	1.2091	0.498602
Eastern Mediterranean Region	2010	0.762077	1.17689	0.475793
Eastern Mediterranean Region	2015	0.743074	1.13889	0.468493
Eastern Mediterranean Region	2018	0.757245	1.16521	0.470628
Eastern Mediterranean Region	2019	0.758898	1.16072	0.474276
Eastern Mediterranean Region	2020	0.755998	1.14948	0.471364
Eastern Mediterranean Region	2021	0.728885	1.11418	0.458131
Western Pacific Region	2000	2.52769	3.78431	1.62804
Western Pacific Region	2005	2.5029	3.71762	1.60902
Western Pacific Region	2010	2.56454	3.80262	1.63902
Western Pacific Region	2015	2.543	3.76792	1.63779
Western Pacific Region	2018	2.53195	3.72042	1.60728
Western Pacific Region	2019	2.52384	3.71211	1.60287
Western Pacific Region	2020	2.50975	3.71123	1.60111
Western Pacific Region	2021	2.50175	3.68469	1.59523
