# Supplementary material for: Global trends in smoking-attributable rheumatoid arthritis burden: Insights from GBD 2021
Source: PLoS One. 2025 Aug 5;20(8):e0329434. doi: 10.1371/journal.pone.0329434 (PMC12324138; doi:10.1371/journal.pone.0329434)
Supplement: S1 Data — This compressed ZIP archive contains all underlying data required to reproduce the figures and tables presented in the manuscript. (ZIP) [file pone.0329434.s001.zip › S1_Data/Figure2/YLLs.xlsx]

## Sheet: Sheet1
location_name	year	val	upper	lower
Global	2000	0.834247	1.05741	0.6071
Global	2005	0.814694	1.0353	0.577817
Global	2010	0.718119	0.904597	0.496255
Global	2015	0.630807	0.796542	0.441986
Global	2018	0.599639	0.761283	0.408784
Global	2019	0.585907	0.755509	0.406997
Global	2020	0.571615	0.739092	0.393801
Global	2021	0.565483	0.722089	0.378059
Region of the Americas	2000	1.11228	1.36527	0.878515
Region of the Americas	2005	0.947861	1.16274	0.746816
Region of the Americas	2010	0.814551	0.999355	0.638023
Region of the Americas	2015	0.662137	0.815162	0.512437
Region of the Americas	2018	0.588659	0.727581	0.455478
Region of the Americas	2019	0.569085	0.702111	0.440634
Region of the Americas	2020	0.561363	0.692223	0.436543
Region of the Americas	2021	0.569024	0.710171	0.437219
African Region	2000	0.255636	0.332686	0.163859
African Region	2005	0.18605	0.248742	0.127484
African Region	2010	0.131044	0.184831	0.0902885
African Region	2015	0.101213	0.145129	0.0706977
African Region	2018	0.0906866	0.129449	0.0639646
African Region	2019	0.0875604	0.126904	0.0621887
African Region	2020	0.0878096	0.125453	0.0623214
African Region	2021	0.0864449	0.123995	0.0616479
European Region	2000	0.833842	1.01519	0.659859
European Region	2005	0.737473	0.9009	0.584656
European Region	2010	0.611043	0.744309	0.483871
European Region	2015	0.616871	0.750492	0.489736
European Region	2018	0.596627	0.729337	0.475023
European Region	2019	0.574494	0.702806	0.456486
European Region	2020	0.547276	0.667005	0.436613
European Region	2021	0.545486	0.666075	0.433537
Eastern Mediterranean Region	2000	0.409187	0.606083	0.249577
Eastern Mediterranean Region	2005	0.376016	0.565634	0.234533
Eastern Mediterranean Region	2010	0.321612	0.468764	0.198793
Eastern Mediterranean Region	2015	0.272002	0.401821	0.167088
Eastern Mediterranean Region	2018	0.249468	0.366337	0.154708
Eastern Mediterranean Region	2019	0.243432	0.362892	0.153592
Eastern Mediterranean Region	2020	0.236841	0.352252	0.148608
Eastern Mediterranean Region	2021	0.230616	0.332667	0.147391
South-East Asia Region	2000	0.658262	0.91144	0.344278
South-East Asia Region	2005	0.634628	0.884399	0.332571
South-East Asia Region	2010	0.622083	0.874651	0.335703
South-East Asia Region	2015	0.569762	0.808232	0.322872
South-East Asia Region	2018	0.545799	0.771024	0.308599
South-East Asia Region	2019	0.539734	0.77126	0.302943
South-East Asia Region	2020	0.525922	0.747086	0.299103
South-East Asia Region	2021	0.511323	0.742618	0.299225
Western Pacific Region	2000	1.05403	1.36218	0.728362
Western Pacific Region	2005	1.17097	1.51431	0.707532
Western Pacific Region	2010	1.03405	1.33748	0.603871
Western Pacific Region	2015	0.879585	1.15389	0.534655
Western Pacific Region	2018	0.8457	1.14532	0.504365
Western Pacific Region	2019	0.83089	1.14043	0.498969
Western Pacific Region	2020	0.815027	1.12306	0.470733
Western Pacific Region	2021	0.804009	1.11951	0.452081
