# Supplementary material for: Global trends in smoking-attributable rheumatoid arthritis burden: Insights from GBD 2021
Source: PLoS One. 2025 Aug 5;20(8):e0329434. doi: 10.1371/journal.pone.0329434 (PMC12324138; doi:10.1371/journal.pone.0329434)
Supplement: S1 Data — This compressed ZIP archive contains all underlying data required to reproduce the figures and tables presented in the manuscript. (ZIP) [file pone.0329434.s001.zip › S1_Data/Figure2/deaths.xlsx]

## Sheet: Sheet1
location_name	year	val	upper	lower
Global	2000	0.0374497	0.0475441	0.0270374
Global	2005	0.0366506	0.0467912	0.0258199
Global	2010	0.0327389	0.0414662	0.0223006
Global	2015	0.0292834	0.0370837	0.0202326
Global	2018	0.0280525	0.0359575	0.0187847
Global	2019	0.0274856	0.0355998	0.0190016
Global	2020	0.0268997	0.0349401	0.0181782
Global	2021	0.0266329	0.0342575	0.0177074
Region of the Americas	2000	0.0480556	0.0596635	0.0376805
Region of the Americas	2005	0.0407958	0.0505757	0.0318148
Region of the Americas	2010	0.0346896	0.042976	0.027033
Region of the Americas	2015	0.0280407	0.0350209	0.0215397
Region of the Americas	2018	0.0248075	0.0309783	0.0189858
Region of the Americas	2019	0.0239209	0.0298261	0.0183666
Region of the Americas	2020	0.0235067	0.0292503	0.0181614
Region of the Americas	2021	0.0238209	0.0299787	0.0182779
African Region	2000	0.00997456	0.0130414	0.00660403
African Region	2005	0.0071868	0.0095709	0.0048309
African Region	2010	0.0051657	0.00715239	0.00361933
African Region	2015	0.00404113	0.00572167	0.00284949
African Region	2018	0.00363548	0.00515039	0.0025716
African Region	2019	0.00350341	0.00498781	0.00246008
African Region	2020	0.00349843	0.005014	0.00247312
African Region	2021	0.00341629	0.00478088	0.00244445
Eastern Mediterranean Region	2000	0.0205879	0.0315713	0.0121459
Eastern Mediterranean Region	2005	0.0184959	0.0277745	0.0112483
Eastern Mediterranean Region	2010	0.0157095	0.0229398	0.00941372
Eastern Mediterranean Region	2015	0.0132331	0.0198178	0.00786081
Eastern Mediterranean Region	2018	0.0121564	0.0178506	0.00740856
Eastern Mediterranean Region	2019	0.0118626	0.0177814	0.0073745
Eastern Mediterranean Region	2020	0.0115363	0.0173033	0.00713543
Eastern Mediterranean Region	2021	0.0112087	0.0159087	0.00703571
European Region	2000	0.0331036	0.0406534	0.026058
European Region	2005	0.0286792	0.0353721	0.0226936
European Region	2010	0.0238131	0.0293005	0.0188325
European Region	2015	0.0240848	0.0294903	0.0189552
European Region	2018	0.0235022	0.0288358	0.0185453
European Region	2019	0.0226397	0.027838	0.0178114
European Region	2020	0.0217222	0.0266016	0.0172481
European Region	2021	0.0215665	0.0266687	0.0171312
South-East Asia Region	2000	0.0343443	0.0480601	0.017564
South-East Asia Region	2005	0.0340615	0.048552	0.0177637
South-East Asia Region	2010	0.0335491	0.0472459	0.0178423
South-East Asia Region	2015	0.0318579	0.0449664	0.0177217
South-East Asia Region	2018	0.0295031	0.0423592	0.0167541
South-East Asia Region	2019	0.0291919	0.0416584	0.016731
South-East Asia Region	2020	0.0284876	0.0402282	0.016223
South-East Asia Region	2021	0.0277134	0.0396989	0.0162458
Western Pacific Region	2000	0.0481975	0.0629833	0.0336227
Western Pacific Region	2005	0.0534512	0.0697511	0.0330578
Western Pacific Region	2010	0.047978	0.0616777	0.02894
Western Pacific Region	2015	0.0414794	0.0542407	0.0254989
Western Pacific Region	2018	0.0403893	0.0544989	0.0236736
Western Pacific Region	2019	0.0397391	0.0537418	0.0244683
Western Pacific Region	2020	0.0389954	0.0537594	0.022885
Western Pacific Region	2021	0.0384754	0.052253	0.0218993
