# Supplementary material for: Global trends in smoking-attributable rheumatoid arthritis burden: Insights from GBD 2021
Source: PLoS One. 2025 Aug 5;20(8):e0329434. doi: 10.1371/journal.pone.0329434 (PMC12324138; doi:10.1371/journal.pone.0329434)
Supplement: S1 Data — This compressed ZIP archive contains all underlying data required to reproduce the figures and tables presented in the manuscript. (ZIP) [file pone.0329434.s001.zip › S1_Data/Figure2/smoking.xlsx]

## Sheet: Sheet1
location_name	year	val	upper	lower
African Region	2000	14.1	0	0
Eastern Mediterranean Region	2000	20.6	0	0
Region of the Americas	2000	26.5	0	0
Western Pacific Region	2000	27.8	0	0
South-East Asia Region	2000	30.1	0	0
European Region	2000	33.7	0	0
Global	2000	27.1	0	0
African Region	2005	12.2	0	0
Eastern Mediterranean Region	2005	19	0	0
Region of the Americas	2005	23.3	0	0
South-East Asia Region	2005	23.8	0	0
Western Pacific Region	2005	26.3	0	0
European Region	2005	31.1	0	0
Global	2005	23.9	0	0
African Region	2007	11.6	0	0
Eastern Mediterranean Region	2007	18.4	0	0
South-East Asia Region	2007	21.7	0	0
Region of the Americas	2007	22.1	0	0
Western Pacific Region	2007	25.8	0	0
European Region	2007	30.2	0	0
Global	2007	22.8	0	0
African Region	2010	10.7	0	0
Eastern Mediterranean Region	2010	17.5	0	0
South-East Asia Region	2010	19.2	0	0
Region of the Americas	2010	20.5	0	0
Western Pacific Region	2010	25	0	0
European Region	2010	28.9	0	0
Global	2010	21.3	0	0
South-East Asia Region	2015	15.9	0	0
Eastern Mediterranean Region	2015	16.4	0	0
Region of the Americas	2015	18.1	0	0
Western Pacific Region	2015	23.9	0	0
European Region	2015	27	0	0
African Region	2015	9.4	0	0
Global	2015	19.2	0	0
South-East Asia Region	2018	14.4	0	0
Eastern Mediterranean Region	2018	15.8	0	0
Region of the Americas	2018	16.8	0	0
Western Pacific Region	2018	23.2	0	0
European Region	2018	26	0	0
African Region	2018	8.7	0	0
Global	2018	18	0	0
South-East Asia Region	2020	13.5	0	0
Eastern Mediterranean Region	2020	15.5	0	0
Region of the Americas	2020	16	0	0
Western Pacific Region	2020	22.8	0	0
European Region	2020	25.4	0	0
African Region	2020	8.3	0	0
Global	2020	17.4	0	0
South-East Asia Region	2021	13.1	0	0
Eastern Mediterranean Region	2021	15.3	0	0
Region of the Americas	2021	15.7	0	0
Western Pacific Region	2021	22.6	0	0
European Region	2021	25.1	0	0
African Region	2021	8.1	0	0
Global	2021	17	0	0

## Sheet: Sheet2
South-East Asia	2022	12.7	0	0
Eastern Mediterranean	2022	15.2	0	0
Americas	2022	15.3	0	0
Western Pacific	2022	22.4	0	0
Europe	2022	24.8	0	0
Africa	2022	7.9	0	0
Global	2022	16.7	0	0
South-East Asia	2025	11.7	0	0
Americas	2025	14.3	0	0
Eastern Mediterranean	2025	14.8	0	0
Western Pacific	2025	21.7	0	0
Europe	2025	23.9	0	0
Africa	2025	7.4	0	0
Global	2025	15.8	0	0
South-East Asia	2030	10.4	0	0
Americas	2030	12.7	0	0
Eastern Mediterranean	2030	14.3	0	0
Western Pacific	2030	20.8	0	0
Europe	2030	22.7	0	0
Africa	2030	6.7	0	0
Global	2030	14.5	0	0
