# Supplementary material for: Global trends in smoking-attributable rheumatoid arthritis burden: Insights from GBD 2021
Source: PLoS One. 2025 Aug 5;20(8):e0329434. doi: 10.1371/journal.pone.0329434 (PMC12324138; doi:10.1371/journal.pone.0329434)
Supplement: S1 Data — This compressed ZIP archive contains all underlying data required to reproduce the figures and tables presented in the manuscript. (ZIP) [file pone.0329434.s001.zip › S1_Data/Figure2/use.xlsx]

## Sheet: Sheet1
location_name	year	val	upper	lower
Global	2000	32.7	0	0
African Region	2000	17.8	0	0
Region of the Americas	2000	26.8	0	0
South-East Asia Region	2000	51.2	0	0
European Region	2000	34.4	0	0
Eastern Mediterranean Region	2000	26.9	0	0
Western Pacific Region	2000	28	0	0
Global	2005	29.3	0	0
African Region	2005	15.3	0	0
Region of the Americas	2005	23.9	0	0
South-East Asia Region	2005	43.6	0	0
European Region	2005	31.7	0	0
Eastern Mediterranean Region	2005	24.3	0	0
Western Pacific Region	2005	26.4	0	0
Global	2007	28.1	0	0
African Region	2007	14.5	0	0
Region of the Americas	2007	22.9	0	0
South-East Asia Region	2007	40.8	0	0
European Region	2007	30.8	0	0
Eastern Mediterranean Region	2007	23.4	0	0
Western Pacific Region	2007	25.9	0	0
Global	2010	26.4	0	0
African Region	2010	13.2	0	0
Region of the Americas	2010	21.3	0	0
South-East Asia Region	2010	37.2	0	0
European Region	2010	29.5	0	0
Eastern Mediterranean Region	2010	22	0	0
Western Pacific Region	2010	25.1	0	0
Global	2015	23.9	0	0
African Region	2015	11.5	0	0
Region of the Americas	2015	19.2	0	0
South-East Asia Region	2015	32.2	0	0
European Region	2015	27.6	0	0
Eastern Mediterranean Region	2015	20.1	0	0
Western Pacific Region	2015	24	0	0
Global	2018	22.5	0	0
African Region	2018	10.6	0	0
Region of the Americas	2018	18	0	0
South-East Asia Region	2018	29.6	0	0
European Region	2018	26.5	0	0
Eastern Mediterranean Region	2018	19.2	0	0
Western Pacific Region	2018	23.2	0	0
Global	2020	21.7	0	0
African Region	2020	10.1	0	0
Region of the Americas	2020	17.3	0	0
South-East Asia Region	2020	28	0	0
European Region	2020	25.9	0	0
Eastern Mediterranean Region	2020	18.7	0	0
Western Pacific Region	2020	22.9	0	0
Global	2021	21.3	0	0
African Region	2021	9.9	0	0
Region of the Americas	2021	16.9	0	0
South-East Asia Region	2021	27.2	0	0
European Region	2021	25.6	0	0
Eastern Mediterranean Region	2021	18.5	0	0
Western Pacific Region	2021	22.6	0	0

## Sheet: Sheet2
Global	2022	20.9	0	0
Africa	2022	9.5	0	0
Americas	2022	16.6	0	0
South-East Asia	2022	26.5	0	0
Europe	2022	25.3	0	0
Eastern Mediterranean	2022	17.9	0	0
Western Pacific	2022	22.5	0	0
Global	2025	19.8	0	0
Africa	2025	8.9	0	0
Americas	2025	15.6	0	0
South-East Asia	2025	24.6	0	0
Europe	2025	24.4	0	0
Eastern Mediterranean	2025	17.5	0	0
Western Pacific	2025	21.8	0	0
Global	2030	18.1	0	0
Africa	2030	8	0	0
Americas	2030	14.2	0	0
South-East Asia	2030	22	0	0
Europe	2030	23.1	0	0
Eastern Mediterranean	2030	16.6	0	0
Western Pacific	2030	20.8	0	0
