# Supplementary material for: Global trends in smoking-attributable rheumatoid arthritis burden: Insights from GBD 2021
Source: PLoS One. 2025 Aug 5;20(8):e0329434. doi: 10.1371/journal.pone.0329434 (PMC12324138; doi:10.1371/journal.pone.0329434)
Supplement: S1 Data — This compressed ZIP archive contains all underlying data required to reproduce the figures and tables presented in the manuscript. (ZIP) [file pone.0329434.s001.zip › S1_Data/Figure3/DALYs.xlsx]

## Sheet: Sheet1
measure_name	sex_name	age_name	val
DALYs (Disability-Adjusted Life )	Male	30-34	2.05021
DALYs (Disability-Adjusted Life )	Female	30-34	1.16167
DALYs (Disability-Adjusted Life )	Male	35-39	2.7848
DALYs (Disability-Adjusted Life )	Female	35-39	1.6896
DALYs (Disability-Adjusted Life )	Male	40-44	3.89616
DALYs (Disability-Adjusted Life )	Female	40-44	2.46676
DALYs (Disability-Adjusted Life )	Male	45-49	5.42892
DALYs (Disability-Adjusted Life )	Female	45-49	3.30811
DALYs (Disability-Adjusted Life )	Male	50-54	7.48648
DALYs (Disability-Adjusted Life )	Female	50-54	4.51444
DALYs (Disability-Adjusted Life )	Male	50-69	9.78438
DALYs (Disability-Adjusted Life )	Female	50-69	5.93643
DALYs (Disability-Adjusted Life )	Male	50-74	10.3157
DALYs (Disability-Adjusted Life )	Female	50-74	6.064
DALYs (Disability-Adjusted Life )	Male	55-59	9.27192
DALYs (Disability-Adjusted Life )	Female	55-59	6.12189
DALYs (Disability-Adjusted Life )	Male	60-64	10.8816
DALYs (Disability-Adjusted Life )	Female	60-64	6.68144
DALYs (Disability-Adjusted Life )	Male	65-69	13.1365
DALYs (Disability-Adjusted Life )	Female	65-69	7.05086
DALYs (Disability-Adjusted Life )	Male	65-74	13.6209
DALYs (Disability-Adjusted Life )	Female	65-74	7.0061
DALYs (Disability-Adjusted Life )	Male	70-74	14.2987
DALYs (Disability-Adjusted Life )	Female	70-74	6.94552
DALYs (Disability-Adjusted Life )	Male	75-79	14.9958
DALYs (Disability-Adjusted Life )	Female	75-79	5.8787
DALYs (Disability-Adjusted Life )	Male	75-84	13.925
DALYs (Disability-Adjusted Life )	Female	75-84	5.26329
DALYs (Disability-Adjusted Life )	Male	80-84	12.1839
DALYs (Disability-Adjusted Life )	Female	80-84	4.39594
DALYs (Disability-Adjusted Life )	Male	85-89	13.6734
DALYs (Disability-Adjusted Life )	Female	85-89	4.16009
DALYs (Disability-Adjusted Life )	Male	90-94	11.2845
DALYs (Disability-Adjusted Life )	Female	90-94	3.94758
DALYs (Disability-Adjusted Life )	Male	95+	7.53144
DALYs (Disability-Adjusted Life )	Female	95+	3.43319
