# Supplementary material for: Global trends in smoking-attributable rheumatoid arthritis burden: Insights from GBD 2021
Source: PLoS One. 2025 Aug 5;20(8):e0329434. doi: 10.1371/journal.pone.0329434 (PMC12324138; doi:10.1371/journal.pone.0329434)
Supplement: S1 Data — This compressed ZIP archive contains all underlying data required to reproduce the figures and tables presented in the manuscript. (ZIP) [file pone.0329434.s001.zip › S1_Data/Figure3/YLDs.xlsx]

## Sheet: Sheet1
measure_name	sex_name	age_name	val
YLDs ( Lived with Disability)	Male	30-34	1.89662
YLDs ( Lived with Disability)	Female	30-34	1.10427
YLDs ( Lived with Disability)	Male	35-39	2.53843
YLDs ( Lived with Disability)	Female	35-39	1.60155
YLDs ( Lived with Disability)	Male	40-44	3.4769
YLDs ( Lived with Disability)	Female	40-44	2.31444
YLDs ( Lived with Disability)	Male	45-49	4.7409
YLDs ( Lived with Disability)	Female	45-49	3.03264
YLDs ( Lived with Disability)	Male	50-54	6.27383
YLDs ( Lived with Disability)	Female	50-54	4.02716
YLDs ( Lived with Disability)	Male	55-59	7.35276
YLDs ( Lived with Disability)	Female	55-59	5.21085
YLDs ( Lived with Disability)	Male	60-64	7.85024
YLDs ( Lived with Disability)	Female	60-64	5.37141
YLDs ( Lived with Disability)	Male	65-69	8.81664
YLDs ( Lived with Disability)	Female	65-69	5.34774
YLDs ( Lived with Disability)	Male	65-74	8.67195
YLDs ( Lived with Disability)	Female	65-74	5.17155
YLDs ( Lived with Disability)	Male	70-74	8.4695
YLDs ( Lived with Disability)	Female	70-74	4.93307
YLDs ( Lived with Disability)	Male	75-79	7.74076
YLDs ( Lived with Disability)	Female	75-79	3.71672
YLDs ( Lived with Disability)	Male	75-84	7.05188
YLDs ( Lived with Disability)	Female	75-84	3.22155
YLDs ( Lived with Disability)	Male	80-84	5.93174
YLDs ( Lived with Disability)	Female	80-84	2.52366
YLDs ( Lived with Disability)	Male	85-89	4.94425
YLDs ( Lived with Disability)	Female	85-89	2.17078
YLDs ( Lived with Disability)	Male	90-94	3.49844
YLDs ( Lived with Disability)	Female	90-94	1.78856
YLDs ( Lived with Disability)	Male	95+	1.98267
YLDs ( Lived with Disability)	Female	95+	1.23012
