# Supplementary material for: Global trends in smoking-attributable rheumatoid arthritis burden: Insights from GBD 2021
Source: PLoS One. 2025 Aug 5;20(8):e0329434. doi: 10.1371/journal.pone.0329434 (PMC12324138; doi:10.1371/journal.pone.0329434)
Supplement: S1 Data — This compressed ZIP archive contains all underlying data required to reproduce the figures and tables presented in the manuscript. (ZIP) [file pone.0329434.s001.zip › S1_Data/Figure3/YLLs.xlsx]

## Sheet: Sheet1
measure_name	sex_name	age_name	val
YLLs ( of Life Lost)	Male	30-34	0.153584
YLLs ( of Life Lost)	Female	30-34	0.0573998
YLLs ( of Life Lost)	Male	35-39	0.246379
YLLs ( of Life Lost)	Female	35-39	0.0880504
YLLs ( of Life Lost)	Male	40-44	0.419264
YLLs ( of Life Lost)	Female	40-44	0.152319
YLLs ( of Life Lost)	Male	45-49	0.688019
YLLs ( of Life Lost)	Female	45-49	0.275462
YLLs ( of Life Lost)	Male	50-54	1.21265
YLLs ( of Life Lost)	Female	50-54	0.487272
YLLs ( of Life Lost)	Male	55-59	1.91916
YLLs ( of Life Lost)	Female	55-59	0.911042
YLLs ( of Life Lost)	Male	60-64	3.03131
YLLs ( of Life Lost)	Female	60-64	1.31002
YLLs ( of Life Lost)	Male	65-69	4.31988
YLLs ( of Life Lost)	Female	65-69	1.70312
YLLs ( of Life Lost)	Male	65-74	4.94898
YLLs ( of Life Lost)	Female	65-74	1.83456
YLLs ( of Life Lost)	Male	70-74	5.8292
YLLs ( of Life Lost)	Female	70-74	2.01246
YLLs ( of Life Lost)	Male	75-79	7.25502
YLLs ( of Life Lost)	Female	75-79	2.16198
YLLs ( of Life Lost)	Male	75-84	6.87313
YLLs ( of Life Lost)	Female	75-84	2.04174
YLLs ( of Life Lost)	Male	80-84	6.25217
YLLs ( of Life Lost)	Female	80-84	1.87228
YLLs ( of Life Lost)	Male	85-89	8.72911
YLLs ( of Life Lost)	Female	85-89	1.98931
YLLs ( of Life Lost)	Male	90-94	7.7861
YLLs ( of Life Lost)	Female	90-94	2.15901
YLLs ( of Life Lost)	Male	95+	5.54877
YLLs ( of Life Lost)	Female	95+	2.20308
