# Supplementary material for: Global trends in smoking-attributable rheumatoid arthritis burden: Insights from GBD 2021
Source: PLoS One. 2025 Aug 5;20(8):e0329434. doi: 10.1371/journal.pone.0329434 (PMC12324138; doi:10.1371/journal.pone.0329434)
Supplement: S1 Data — This compressed ZIP archive contains all underlying data required to reproduce the figures and tables presented in the manuscript. (ZIP) [file pone.0329434.s001.zip › S1_Data/Figure3/deaths.xlsx]

## Sheet: Sheet1
measure_name	sex_name	age_name	val
Deaths	Male	30-34	0.0026633
Deaths	Female	30-34	0.000995549
Deaths	Male	35-39	0.00466759
Deaths	Female	35-39	0.00166924
Deaths	Male	40-44	0.00876841
Deaths	Female	40-44	0.00318554
Deaths	Male	45-49	0.0160317
Deaths	Female	45-49	0.00641615
Deaths	Male	50-54	0.0317799
Deaths	Female	50-54	0.0127709
Deaths	Male	55-59	0.0571768
Deaths	Female	55-59	0.0272048
Deaths	Male	60-64	0.105214
Deaths	Female	60-64	0.0454345
Deaths	Male	65-69	0.177793
Deaths	Female	65-69	0.070176
Deaths	Male	65-74	0.225231
Deaths	Female	65-74	0.083182
Deaths	Male	70-74	0.291607
Deaths	Female	70-74	0.100785
Deaths	Male	75-79	0.454633
Deaths	Female	75-79	0.135821
Deaths	Male	75-84	0.472297
Deaths	Female	75-84	0.141951
Deaths	Male	80-84	0.501018
Deaths	Female	80-84	0.15059
Deaths	Male	85-89	0.88088
Deaths	Female	85-89	0.201668
Deaths	Male	90-94	0.901357
Deaths	Female	90-94	0.2508
Deaths	Male	95+	0.682008
Deaths	Female	95+	0.272164
