# Supplementary material for: Global trends in smoking-attributable rheumatoid arthritis burden: Insights from GBD 2021
Source: PLoS One. 2025 Aug 5;20(8):e0329434. doi: 10.1371/journal.pone.0329434 (PMC12324138; doi:10.1371/journal.pone.0329434)
Supplement: S1 Data — This compressed ZIP archive contains all underlying data required to reproduce the figures and tables presented in the manuscript. (ZIP) [file pone.0329434.s001.zip › S1_Data/Figure4/DALYs.xlsx]

## Sheet: Sheet1
measure_name	WHO	sex	Year	val	upper	lower
DALYs (Disability-Adjusted Life Years)	Americas	Male	1990	3.63528	4.97548	2.57261
DALYs (Disability-Adjusted Life Years)	Americas	Female	1990	5.98208	8.45583	4.16335
DALYs (Disability-Adjusted Life Years)	South-East Asia	Male	1990	2.4256	3.41778	1.55572
DALYs (Disability-Adjusted Life Years)	South-East Asia	Female	1990	0.8412	1.16826	0.58343
DALYs (Disability-Adjusted Life Years)	Europe	Male	1990	4.15263	5.68879	2.9194
DALYs (Disability-Adjusted Life Years)	Europe	Female	1990	4.92615	6.9555	3.35103
DALYs (Disability-Adjusted Life Years)	Eastern Mediterranean	Male	1990	1.83723	2.70068	1.20814
DALYs (Disability-Adjusted Life Years)	Eastern Mediterranean	Female	1990	0.66992	0.963832	0.428309
DALYs (Disability-Adjusted Life Years)	Western Pacific	Male	1990	6.24296	8.50795	4.38474
DALYs (Disability-Adjusted Life Years)	Western Pacific	Female	1990	2.07406	2.88438	1.44564
DALYs (Disability-Adjusted Life Years)	Africa	Male	1990	1.32772	1.9186	0.895607
DALYs (Disability-Adjusted Life Years)	Africa	Female	1990	0.604272	0.842892	0.422404
DALYs (Disability-Adjusted Life Years)	Americas	Male	1991	3.571	4.9012	2.53803
DALYs (Disability-Adjusted Life Years)	Americas	Female	1991	5.88655	8.28078	4.12094
DALYs (Disability-Adjusted Life Years)	South-East Asia	Male	1991	2.40455	3.35078	1.54022
DALYs (Disability-Adjusted Life Years)	South-East Asia	Female	1991	0.833215	1.16072	0.575133
DALYs (Disability-Adjusted Life Years)	Europe	Male	1991	4.11234	5.63921	2.87008
DALYs (Disability-Adjusted Life Years)	Europe	Female	1991	4.85402	6.86306	3.30623
DALYs (Disability-Adjusted Life Years)	Eastern Mediterranean	Male	1991	1.82517	2.67165	1.19076
DALYs (Disability-Adjusted Life Years)	Eastern Mediterranean	Female	1991	0.670604	0.950968	0.432805
DALYs (Disability-Adjusted Life Years)	Western Pacific	Male	1991	6.21406	8.67322	4.35835
DALYs (Disability-Adjusted Life Years)	Western Pacific	Female	1991	2.04847	2.80721	1.41573
DALYs (Disability-Adjusted Life Years)	Africa	Male	1991	1.29899	1.85143	0.884679
DALYs (Disability-Adjusted Life Years)	Africa	Female	1991	0.583935	0.817288	0.406407
DALYs (Disability-Adjusted Life Years)	Americas	Male	1992	3.50307	4.84012	2.48609
DALYs (Disability-Adjusted Life Years)	Americas	Female	1992	5.75379	8.14339	4.0069
DALYs (Disability-Adjusted Life Years)	South-East Asia	Male	1992	2.39728	3.36562	1.52101
DALYs (Disability-Adjusted Life Years)	South-East Asia	Female	1992	0.831436	1.1619	0.577736
DALYs (Disability-Adjusted Life Years)	Europe	Male	1992	4.04911	5.59403	2.83496
DALYs (Disability-Adjusted Life Years)	Europe	Female	1992	4.78601	6.8405	3.25299
DALYs (Disability-Adjusted Life Years)	Eastern Mediterranean	Male	1992	1.81099	2.6089	1.19268
DALYs (Disability-Adjusted Life Years)	Eastern Mediterranean	Female	1992	0.675167	0.957235	0.441258
DALYs (Disability-Adjusted Life Years)	Western Pacific	Male	1992	5.99526	8.32183	4.17126
DALYs (Disability-Adjusted Life Years)	Western Pacific	Female	1992	1.99918	2.77018	1.40567
DALYs (Disability-Adjusted Life Years)	Africa	Male	1992	1.27431	1.82163	0.86568
DALYs (Disability-Adjusted Life Years)	Africa	Female	1992	0.576334	0.803887	0.399993
DALYs (Disability-Adjusted Life Years)	Americas	Male	1993	3.42342	4.68853	2.4446
DALYs (Disability-Adjusted Life Years)	Americas	Female	1993	5.69843	8.05242	3.95173
DALYs (Disability-Adjusted Life Years)	South-East Asia	Male	1993	2.37592	3.31338	1.50823
DALYs (Disability-Adjusted Life Years)	South-East Asia	Female	1993	0.82614	1.14773	0.572537
DALYs (Disability-Adjusted Life Years)	Europe	Male	1993	3.98629	5.50866	2.78987
DALYs (Disability-Adjusted Life Years)	Europe	Female	1993	4.66249	6.65126	3.15618
DALYs (Disability-Adjusted Life Years)	Eastern Mediterranean	Male	1993	1.80345	2.59924	1.17948
DALYs (Disability-Adjusted Life Years)	Eastern Mediterranean	Female	1993	0.677594	0.951716	0.441102
DALYs (Disability-Adjusted Life Years)	Western Pacific	Male	1993	5.92183	8.16187	4.1557
DALYs (Disability-Adjusted Life Years)	Western Pacific	Female	1993	1.96682	2.73854	1.36975
DALYs (Disability-Adjusted Life Years)	Africa	Male	1993	1.23345	1.74883	0.84378
DALYs (Disability-Adjusted Life Years)	Africa	Female	1993	0.55124	0.779501	0.382402
DALYs (Disability-Adjusted Life Years)	Americas	Male	1994	3.35143	4.62279	2.37305
DALYs (Disability-Adjusted Life Years)	Americas	Female	1994	5.66007	8.01094	3.92734
DALYs (Disability-Adjusted Life Years)	South-East Asia	Male	1994	2.36523	3.29586	1.52408
DALYs (Disability-Adjusted Life Years)	South-East Asia	Female	1994	0.826456	1.147	0.568411
DALYs (Disability-Adjusted Life Years)	Europe	Male	1994	3.97215	5.50589	2.79112
DALYs (Disability-Adjusted Life Years)	Europe	Female	1994	4.61685	6.59402	3.12141
DALYs (Disability-Adjusted Life Years)	Eastern Mediterranean	Male	1994	1.79867	2.59005	1.18467
DALYs (Disability-Adjusted Life Years)	Eastern Mediterranean	Female	1994	0.681209	0.966568	0.44161
DALYs (Disability-Adjusted Life Years)	Western Pacific	Male	1994	5.83618	8.07654	4.11881
DALYs (Disability-Adjusted Life Years)	Western Pacific	Female	1994	1.94285	2.69442	1.34448
DALYs (Disability-Adjusted Life Years)	Africa	Male	1994	1.21189	1.72517	0.831482
DALYs (Disability-Adjusted Life Years)	Africa	Female	1994	0.544291	0.769009	0.377916
DALYs (Disability-Adjusted Life Years)	Americas	Male	1995	3.29233	4.5869	2.32607
DALYs (Disability-Adjusted Life Years)	Americas	Female	1995	5.62156	7.95625	3.89005
DALYs (Disability-Adjusted Life Years)	South-East Asia	Male	1995	2.36327	3.30878	1.5117
DALYs (Disability-Adjusted Life Years)	South-East Asia	Female	1995	0.833846	1.16696	0.57353
DALYs (Disability-Adjusted Life Years)	Europe	Male	1995	3.9375	5.48267	2.74721
DALYs (Disability-Adjusted Life Years)	Europe	Female	1995	4.60216	6.55754	3.09794
DALYs (Disability-Adjusted Life Years)	Eastern Mediterranean	Male	1995	1.79462	2.59345	1.17718
DALYs (Disability-Adjusted Life Years)	Eastern Mediterranean	Female	1995	0.685922	0.95527	0.445662
DALYs (Disability-Adjusted Life Years)	Western Pacific	Male	1995	5.81647	8.09649	4.06108
DALYs (Disability-Adjusted Life Years)	Western Pacific	Female	1995	1.91303	2.67339	1.30674
DALYs (Disability-Adjusted Life Years)	Africa	Male	1995	1.20119	1.69938	0.828992
DALYs (Disability-Adjusted Life Years)	Africa	Female	1995	0.521107	0.750154	0.359719
DALYs (Disability-Adjusted Life Years)	Americas	Male	1996	3.21567	4.46403	2.28012
DALYs (Disability-Adjusted Life Years)	Americas	Female	1996	5.53053	7.83082	3.81349
DALYs (Disability-Adjusted Life Years)	South-East Asia	Male	1996	2.33935	3.28091	1.50667
DALYs (Disability-Adjusted Life Years)	South-East Asia	Female	1996	0.825423	1.1534	0.564294
DALYs (Disability-Adjusted Life Years)	Europe	Male	1996	3.87241	5.3908	2.70858
DALYs (Disability-Adjusted Life Years)	Europe	Female	1996	4.54081	6.53693	3.06496
DALYs (Disability-Adjusted Life Years)	Eastern Mediterranean	Male	1996	1.78048	2.57052	1.18308
DALYs (Disability-Adjusted Life Years)	Eastern Mediterranean	Female	1996	0.684967	0.969588	0.44457
DALYs (Disability-Adjusted Life Years)	Western Pacific	Male	1996	5.71283	7.91673	3.95538
DALYs (Disability-Adjusted Life Years)	Western Pacific	Female	1996	1.8719	2.61381	1.2823
DALYs (Disability-Adjusted Life Years)	Africa	Male	1996	1.18028	1.67597	0.810416
DALYs (Disability-Adjusted Life Years)	Africa	Female	1996	0.512992	0.734852	0.352912
DALYs (Disability-Adjusted Life Years)	Americas	Male	1997	3.16109	4.38648	2.23471
DALYs (Disability-Adjusted Life Years)	Americas	Female	1997	5.46815	7.7783	3.79245
DALYs (Disability-Adjusted Life Years)	South-East Asia	Male	1997	2.31331	3.22486	1.49805
DALYs (Disability-Adjusted Life Years)	South-East Asia	Female	1997	0.815708	1.13558	0.563156
DALYs (Disability-Adjusted Life Years)	Europe	Male	1997	3.77744	5.32142	2.62108
DALYs (Disability-Adjusted Life Years)	Europe	Female	1997	4.50017	6.41759	3.02766
DALYs (Disability-Adjusted Life Years)	Eastern Mediterranean	Male	1997	1.75852	2.56618	1.13855
DALYs (Disability-Adjusted Life Years)	Eastern Mediterranean	Female	1997	0.683193	0.947267	0.449052
DALYs (Disability-Adjusted Life Years)	Western Pacific	Male	1997	5.62457	7.81665	3.91852
DALYs (Disability-Adjusted Life Years)	Western Pacific	Female	1997	1.81363	2.56663	1.25373
DALYs (Disability-Adjusted Life Years)	Africa	Male	1997	1.17222	1.65515	0.799276
DALYs (Disability-Adjusted Life Years)	Africa	Female	1997	0.515634	0.725698	0.36056
DALYs (Disability-Adjusted Life Years)	Americas	Male	1998	3.13332	4.37429	2.22134
DALYs (Disability-Adjusted Life Years)	Americas	Female	1998	5.45511	7.75239	3.77456
DALYs (Disability-Adjusted Life Years)	South-East Asia	Male	1998	2.29088	3.18393	1.48394
DALYs (Disability-Adjusted Life Years)	South-East Asia	Female	1998	0.815846	1.13042	0.563567
DALYs (Disability-Adjusted Life Years)	Europe	Male	1998	3.68242	5.18426	2.55121
DALYs (Disability-Adjusted Life Years)	Europe	Female	1998	4.4531	6.43437	2.97249
DALYs (Disability-Adjusted Life Years)	Eastern Mediterranean	Male	1998	1.73453	2.54581	1.14941
DALYs (Disability-Adjusted Life Years)	Eastern Mediterranean	Female	1998	0.678164	0.940805	0.442365
DALYs (Disability-Adjusted Life Years)	Western Pacific	Male	1998	5.5763	7.69419	3.91127
DALYs (Disability-Adjusted Life Years)	Western Pacific	Female	1998	1.77063	2.50699	1.21536
DALYs (Disability-Adjusted Life Years)	Africa	Male	1998	1.1498	1.6058	0.795934
DALYs (Disability-Adjusted Life Years)	Africa	Female	1998	0.499802	0.70089	0.351739
DALYs (Disability-Adjusted Life Years)	Americas	Male	1999	3.17171	4.40276	2.24188
DALYs (Disability-Adjusted Life Years)	Americas	Female	1999	5.51607	7.83184	3.8268
DALYs (Disability-Adjusted Life Years)	South-East Asia	Male	1999	2.22327	3.10329	1.47876
DALYs (Disability-Adjusted Life Years)	South-East Asia	Female	1999	0.80216	1.1045	0.549414
DALYs (Disability-Adjusted Life Years)	Europe	Male	1999	3.66945	5.15517	2.53743
DALYs (Disability-Adjusted Life Years)	Europe	Female	1999	4.45234	6.38518	2.98627
DALYs (Disability-Adjusted Life Years)	Eastern Mediterranean	Male	1999	1.707	2.45418	1.11629
DALYs (Disability-Adjusted Life Years)	Eastern Mediterranean	Female	1999	0.673939	0.945973	0.450138
DALYs (Disability-Adjusted Life Years)	Western Pacific	Male	1999	5.53309	7.67666	3.90822
DALYs (Disability-Adjusted Life Years)	Western Pacific	Female	1999	1.72632	2.46977	1.19097
DALYs (Disability-Adjusted Life Years)	Africa	Male	1999	1.10838	1.56205	0.75889
DALYs (Disability-Adjusted Life Years)	Africa	Female	1999	0.486379	0.688819	0.347351
DALYs (Disability-Adjusted Life Years)	Americas	Male	2000	3.14964	4.38696	2.22345
DALYs (Disability-Adjusted Life Years)	Americas	Female	2000	5.48267	7.79852	3.81056
DALYs (Disability-Adjusted Life Years)	South-East Asia	Male	2000	2.1907	3.06248	1.46051
DALYs (Disability-Adjusted Life Years)	South-East Asia	Female	2000	0.790395	1.09354	0.547573
DALYs (Disability-Adjusted Life Years)	Europe	Male	2000	3.67714	5.15426	2.55556
DALYs (Disability-Adjusted Life Years)	Europe	Female	2000	4.47931	6.41736	2.99905
DALYs (Disability-Adjusted Life Years)	Eastern Mediterranean	Male	2000	1.68245	2.4409	1.09769
DALYs (Disability-Adjusted Life Years)	Eastern Mediterranean	Female	2000	0.670876	0.938051	0.454701
DALYs (Disability-Adjusted Life Years)	Western Pacific	Male	2000	5.56718	7.70397	3.93355
DALYs (Disability-Adjusted Life Years)	Western Pacific	Female	2000	1.69478	2.42704	1.17156
DALYs (Disability-Adjusted Life Years)	Africa	Male	2000	1.0943	1.53367	0.75016
DALYs (Disability-Adjusted Life Years)	Africa	Female	2000	0.479273	0.672281	0.341705
DALYs (Disability-Adjusted Life Years)	Americas	Male	2001	3.10412	4.31671	2.18907
DALYs (Disability-Adjusted Life Years)	Americas	Female	2001	5.42298	7.71133	3.76329
DALYs (Disability-Adjusted Life Years)	South-East Asia	Male	2001	2.18306	3.06385	1.44678
DALYs (Disability-Adjusted Life Years)	South-East Asia	Female	2001	0.791254	1.10457	0.545897
DALYs (Disability-Adjusted Life Years)	Europe	Male	2001	3.70012	5.20019	2.54794
DALYs (Disability-Adjusted Life Years)	Europe	Female	2001	4.5141	6.46012	3.03623
DALYs (Disability-Adjusted Life Years)	Eastern Mediterranean	Male	2001	1.66601	2.4513	1.09827
DALYs (Disability-Adjusted Life Years)	Eastern Mediterranean	Female	2001	0.670674	0.933359	0.445587
DALYs (Disability-Adjusted Life Years)	Western Pacific	Male	2001	5.65729	7.9321	3.96201
DALYs (Disability-Adjusted Life Years)	Western Pacific	Female	2001	1.68136	2.38928	1.15995
DALYs (Disability-Adjusted Life Years)	Africa	Male	2001	1.06483	1.51631	0.729911
DALYs (Disability-Adjusted Life Years)	Africa	Female	2001	0.464328	0.645619	0.330945
DALYs (Disability-Adjusted Life Years)	Americas	Male	2002	3.06492	4.26899	2.16427
DALYs (Disability-Adjusted Life Years)	Americas	Female	2002	5.36034	7.65416	3.71197
DALYs (Disability-Adjusted Life Years)	South-East Asia	Male	2002	2.17367	3.04672	1.44327
DALYs (Disability-Adjusted Life Years)	South-East Asia	Female	2002	0.800982	1.11845	0.548607
DALYs (Disability-Adjusted Life Years)	Europe	Male	2002	3.6754	5.15569	2.54152
DALYs (Disability-Adjusted Life Years)	Europe	Female	2002	4.53162	6.52865	3.03896
DALYs (Disability-Adjusted Life Years)	Eastern Mediterranean	Male	2002	1.65445	2.40604	1.08201
DALYs (Disability-Adjusted Life Years)	Eastern Mediterranean	Female	2002	0.6708	0.944601	0.445276
DALYs (Disability-Adjusted Life Years)	Western Pacific	Male	2002	5.70129	7.97273	3.99103
DALYs (Disability-Adjusted Life Years)	Western Pacific	Female	2002	1.66395	2.3692	1.15494
DALYs (Disability-Adjusted Life Years)	Africa	Male	2002	1.03759	1.4679	0.71357
DALYs (Disability-Adjusted Life Years)	Africa	Female	2002	0.452895	0.626973	0.319303
DALYs (Disability-Adjusted Life Years)	Americas	Male	2003	3.00839	4.18397	2.12509
DALYs (Disability-Adjusted Life Years)	Americas	Female	2003	5.26778	7.49061	3.61855
DALYs (Disability-Adjusted Life Years)	South-East Asia	Male	2003	2.18482	3.07153	1.44299
DALYs (Disability-Adjusted Life Years)	South-East Asia	Female	2003	0.809309	1.1272	0.553884
DALYs (Disability-Adjusted Life Years)	Europe	Male	2003	3.64858	5.13915	2.51488
DALYs (Disability-Adjusted Life Years)	Europe	Female	2003	4.55876	6.60444	3.06364
DALYs (Disability-Adjusted Life Years)	Eastern Mediterranean	Male	2003	1.64702	2.40893	1.06931
DALYs (Disability-Adjusted Life Years)	Eastern Mediterranean	Female	2003	0.670311	0.949314	0.449355
DALYs (Disability-Adjusted Life Years)	Western Pacific	Male	2003	5.77134	8.01944	3.98918
DALYs (Disability-Adjusted Life Years)	Western Pacific	Female	2003	1.64998	2.36605	1.14054
DALYs (Disability-Adjusted Life Years)	Africa	Male	2003	1.01283	1.43199	0.700952
DALYs (Disability-Adjusted Life Years)	Africa	Female	2003	0.441284	0.611441	0.31038
DALYs (Disability-Adjusted Life Years)	Americas	Male	2004	2.92556	4.11279	2.05187
DALYs (Disability-Adjusted Life Years)	Americas	Female	2004	5.17014	7.34665	3.5503
DALYs (Disability-Adjusted Life Years)	South-East Asia	Male	2004	2.18243	3.09719	1.44098
DALYs (Disability-Adjusted Life Years)	South-East Asia	Female	2004	0.810276	1.13191	0.548278
DALYs (Disability-Adjusted Life Years)	Europe	Male	2004	3.59035	5.02928	2.47118
DALYs (Disability-Adjusted Life Years)	Europe	Female	2004	4.54788	6.59613	3.04159
DALYs (Disability-Adjusted Life Years)	Eastern Mediterranean	Male	2004	1.63473	2.3788	1.0592
DALYs (Disability-Adjusted Life Years)	Eastern Mediterranean	Female	2004	0.665606	0.938835	0.449399
DALYs (Disability-Adjusted Life Years)	Western Pacific	Male	2004	5.84478	8.06738	4.05942
DALYs (Disability-Adjusted Life Years)	Western Pacific	Female	2004	1.6384	2.34753	1.13469
DALYs (Disability-Adjusted Life Years)	Africa	Male	2004	0.977655	1.38623	0.672388
DALYs (Disability-Adjusted Life Years)	Africa	Female	2004	0.42592	0.589383	0.299807
DALYs (Disability-Adjusted Life Years)	Americas	Male	2005	2.87852	4.04022	2.02226
DALYs (Disability-Adjusted Life Years)	Americas	Female	2005	5.09598	7.25331	3.49802
DALYs (Disability-Adjusted Life Years)	South-East Asia	Male	2005	2.15796	3.03281	1.4357
DALYs (Disability-Adjusted Life Years)	South-East Asia	Female	2005	0.809516	1.12977	0.543093
DALYs (Disability-Adjusted Life Years)	Europe	Male	2005	3.58237	5.01223	2.44897
DALYs (Disability-Adjusted Life Years)	Europe	Female	2005	4.57031	6.63854	3.05571
DALYs (Disability-Adjusted Life Years)	Eastern Mediterranean	Male	2005	1.62329	2.32926	1.05947
DALYs (Disability-Adjusted Life Years)	Eastern Mediterranean	Female	2005	0.660188	0.922372	0.447132
DALYs (Disability-Adjusted Life Years)	Western Pacific	Male	2005	5.85341	8.06599	4.06069
DALYs (Disability-Adjusted Life Years)	Western Pacific	Female	2005	1.61718	2.33955	1.11578
DALYs (Disability-Adjusted Life Years)	Africa	Male	2005	0.954992	1.35412	0.650896
DALYs (Disability-Adjusted Life Years)	Africa	Female	2005	0.412655	0.570442	0.290764
DALYs (Disability-Adjusted Life Years)	Americas	Male	2006	2.83995	3.99281	1.9871
DALYs (Disability-Adjusted Life Years)	Americas	Female	2006	5.01893	7.16234	3.42493
DALYs (Disability-Adjusted Life Years)	South-East Asia	Male	2006	2.16454	3.03275	1.44425
DALYs (Disability-Adjusted Life Years)	South-East Asia	Female	2006	0.817067	1.14632	0.550557
DALYs (Disability-Adjusted Life Years)	Europe	Male	2006	3.52714	5.01152	2.41325
DALYs (Disability-Adjusted Life Years)	Europe	Female	2006	4.57094	6.66094	3.05372
DALYs (Disability-Adjusted Life Years)	Eastern Mediterranean	Male	2006	1.60184	2.3217	1.0609
DALYs (Disability-Adjusted Life Years)	Eastern Mediterranean	Female	2006	0.650813	0.919045	0.434311
DALYs (Disability-Adjusted Life Years)	Western Pacific	Male	2006	5.79491	8.1086	4.01508
DALYs (Disability-Adjusted Life Years)	Western Pacific	Female	2006	1.58256	2.29581	1.08208
DALYs (Disability-Adjusted Life Years)	Africa	Male	2006	0.936276	1.34857	0.639782
DALYs (Disability-Adjusted Life Years)	Africa	Female	2006	0.398046	0.551166	0.278399
DALYs (Disability-Adjusted Life Years)	Americas	Male	2007	2.79159	3.90731	1.94911
DALYs (Disability-Adjusted Life Years)	Americas	Female	2007	4.93901	7.03748	3.38501
DALYs (Disability-Adjusted Life Years)	South-East Asia	Male	2007	2.20153	3.07312	1.45138
DALYs (Disability-Adjusted Life Years)	South-East Asia	Female	2007	0.825964	1.17137	0.561617
DALYs (Disability-Adjusted Life Years)	Europe	Male	2007	3.4788	4.92342	2.35596
DALYs (Disability-Adjusted Life Years)	Europe	Female	2007	4.58207	6.67136	3.06079
DALYs (Disability-Adjusted Life Years)	Eastern Mediterranean	Male	2007	1.58101	2.31618	1.03555
DALYs (Disability-Adjusted Life Years)	Eastern Mediterranean	Female	2007	0.638778	0.894735	0.426405
DALYs (Disability-Adjusted Life Years)	Western Pacific	Male	2007	5.79258	8.06808	4.01905
DALYs (Disability-Adjusted Life Years)	Western Pacific	Female	2007	1.5492	2.24281	1.05964
DALYs (Disability-Adjusted Life Years)	Africa	Male	2007	0.913878	1.30865	0.620709
DALYs (Disability-Adjusted Life Years)	Africa	Female	2007	0.381283	0.538215	0.265347
DALYs (Disability-Adjusted Life Years)	Americas	Male	2008	2.76598	3.88274	1.92308
DALYs (Disability-Adjusted Life Years)	Americas	Female	2008	4.88752	6.99511	3.34836
DALYs (Disability-Adjusted Life Years)	South-East Asia	Male	2008	2.22284	3.10183	1.47758
DALYs (Disability-Adjusted Life Years)	South-East Asia	Female	2008	0.824664	1.16842	0.562965
DALYs (Disability-Adjusted Life Years)	Europe	Male	2008	3.44913	4.89321	2.33994
DALYs (Disability-Adjusted Life Years)	Europe	Female	2008	4.61081	6.70049	3.08603
DALYs (Disability-Adjusted Life Years)	Eastern Mediterranean	Male	2008	1.5619	2.23698	1.0367
DALYs (Disability-Adjusted Life Years)	Eastern Mediterranean	Female	2008	0.626164	0.876982	0.412676
DALYs (Disability-Adjusted Life Years)	Western Pacific	Male	2008	5.83701	8.00523	4.04893
DALYs (Disability-Adjusted Life Years)	Western Pacific	Female	2008	1.52531	2.19261	1.04823
DALYs (Disability-Adjusted Life Years)	Africa	Male	2008	0.894493	1.28658	0.605607
DALYs (Disability-Adjusted Life Years)	Africa	Female	2008	0.366547	0.517265	0.25411
DALYs (Disability-Adjusted Life Years)	Americas	Male	2009	2.71117	3.84519	1.89527
DALYs (Disability-Adjusted Life Years)	Americas	Female	2009	4.79358	6.83904	3.29507
DALYs (Disability-Adjusted Life Years)	South-East Asia	Male	2009	2.19003	3.07746	1.44673
DALYs (Disability-Adjusted Life Years)	South-East Asia	Female	2009	0.811136	1.15432	0.555535
DALYs (Disability-Adjusted Life Years)	Europe	Male	2009	3.42418	4.84114	2.31316
DALYs (Disability-Adjusted Life Years)	Europe	Female	2009	4.59929	6.67991	3.06161
DALYs (Disability-Adjusted Life Years)	Eastern Mediterranean	Male	2009	1.54161	2.21882	1.01408
DALYs (Disability-Adjusted Life Years)	Eastern Mediterranean	Female	2009	0.612992	0.865055	0.402209
DALYs (Disability-Adjusted Life Years)	Western Pacific	Male	2009	5.85147	8.05614	4.03001
DALYs (Disability-Adjusted Life Years)	Western Pacific	Female	2009	1.50176	2.19161	1.03405
DALYs (Disability-Adjusted Life Years)	Africa	Male	2009	0.878588	1.27629	0.590856
DALYs (Disability-Adjusted Life Years)	Africa	Female	2009	0.353532	0.499825	0.243592
DALYs (Disability-Adjusted Life Years)	Americas	Male	2010	2.65837	3.74578	1.84112
DALYs (Disability-Adjusted Life Years)	Americas	Female	2010	4.72087	6.74609	3.22513
DALYs (Disability-Adjusted Life Years)	South-East Asia	Male	2010	2.18468	3.05875	1.45456
DALYs (Disability-Adjusted Life Years)	South-East Asia	Female	2010	0.800867	1.13834	0.551674
DALYs (Disability-Adjusted Life Years)	Europe	Male	2010	3.40443	4.79119	2.2973
DALYs (Disability-Adjusted Life Years)	Europe	Female	2010	4.58586	6.64895	3.04846
DALYs (Disability-Adjusted Life Years)	Eastern Mediterranean	Male	2010	1.52543	2.23787	1.03481
DALYs (Disability-Adjusted Life Years)	Eastern Mediterranean	Female	2010	0.600431	0.861949	0.394281
DALYs (Disability-Adjusted Life Years)	Western Pacific	Male	2010	5.85088	8.09597	4.09269
DALYs (Disability-Adjusted Life Years)	Western Pacific	Female	2010	1.47244	2.11511	0.993794
DALYs (Disability-Adjusted Life Years)	Africa	Male	2010	0.865733	1.24342	0.577276
DALYs (Disability-Adjusted Life Years)	Africa	Female	2010	0.341819	0.492394	0.233162
DALYs (Disability-Adjusted Life Years)	Americas	Male	2011	2.60307	3.67307	1.79014
DALYs (Disability-Adjusted Life Years)	Americas	Female	2011	4.6414	6.60281	3.1833
DALYs (Disability-Adjusted Life Years)	South-East Asia	Male	2011	2.16837	3.06424	1.44628
DALYs (Disability-Adjusted Life Years)	South-East Asia	Female	2011	0.799554	1.13232	0.54693
DALYs (Disability-Adjusted Life Years)	Europe	Male	2011	3.36528	4.7728	2.27077
DALYs (Disability-Adjusted Life Years)	Europe	Female	2011	4.56128	6.58078	3.04251
DALYs (Disability-Adjusted Life Years)	Eastern Mediterranean	Male	2011	1.50559	2.18606	1.00066
DALYs (Disability-Adjusted Life Years)	Eastern Mediterranean	Female	2011	0.588392	0.850972	0.379253
DALYs (Disability-Adjusted Life Years)	Western Pacific	Male	2011	5.81256	7.95895	4.04833
DALYs (Disability-Adjusted Life Years)	Western Pacific	Female	2011	1.43787	2.07731	0.981142
DALYs (Disability-Adjusted Life Years)	Africa	Male	2011	0.85554	1.23914	0.568275
DALYs (Disability-Adjusted Life Years)	Africa	Female	2011	0.329643	0.473159	0.22415
DALYs (Disability-Adjusted Life Years)	Americas	Male	2012	2.55676	3.60291	1.75668
DALYs (Disability-Adjusted Life Years)	Americas	Female	2012	4.54954	6.48124	3.1074
DALYs (Disability-Adjusted Life Years)	South-East Asia	Male	2012	2.13366	3.02413	1.41991
DALYs (Disability-Adjusted Life Years)	South-East Asia	Female	2012	0.80083	1.14063	0.552478
DALYs (Disability-Adjusted Life Years)	Europe	Male	2012	3.32469	4.72589	2.2324
DALYs (Disability-Adjusted Life Years)	Europe	Female	2012	4.5162	6.56296	3.00876
DALYs (Disability-Adjusted Life Years)	Eastern Mediterranean	Male	2012	1.48803	2.2125	0.988385
DALYs (Disability-Adjusted Life Years)	Eastern Mediterranean	Female	2012	0.575845	0.825009	0.375798
DALYs (Disability-Adjusted Life Years)	Western Pacific	Male	2012	5.77346	8.18655	4.03058
DALYs (Disability-Adjusted Life Years)	Western Pacific	Female	2012	1.39767	2.02305	0.947043
DALYs (Disability-Adjusted Life Years)	Africa	Male	2012	0.848323	1.23557	0.56258
DALYs (Disability-Adjusted Life Years)	Africa	Female	2012	0.317957	0.458484	0.215048
DALYs (Disability-Adjusted Life Years)	Americas	Male	2013	2.51463	3.56147	1.72914
DALYs (Disability-Adjusted Life Years)	Americas	Female	2013	4.45561	6.30793	3.05542
DALYs (Disability-Adjusted Life Years)	South-East Asia	Male	2013	2.14226	3.03459	1.42872
DALYs (Disability-Adjusted Life Years)	South-East Asia	Female	2013	0.798069	1.13668	0.55253
DALYs (Disability-Adjusted Life Years)	Europe	Male	2013	3.30167	4.67199	2.23479
DALYs (Disability-Adjusted Life Years)	Europe	Female	2013	4.46502	6.47396	2.99005
DALYs (Disability-Adjusted Life Years)	Eastern Mediterranean	Male	2013	1.46748	2.14794	0.980194
DALYs (Disability-Adjusted Life Years)	Eastern Mediterranean	Female	2013	0.565824	0.806641	0.366991
DALYs (Disability-Adjusted Life Years)	Western Pacific	Male	2013	5.73902	7.94278	4.00264
DALYs (Disability-Adjusted Life Years)	Western Pacific	Female	2013	1.36007	1.97044	0.916163
DALYs (Disability-Adjusted Life Years)	Africa	Male	2013	0.842539	1.22827	0.556024
DALYs (Disability-Adjusted Life Years)	Africa	Female	2013	0.307531	0.445416	0.205881
DALYs (Disability-Adjusted Life Years)	Americas	Male	2014	2.48221	3.49592	1.6973
DALYs (Disability-Adjusted Life Years)	Americas	Female	2014	4.3661	6.1947	2.98998
DALYs (Disability-Adjusted Life Years)	South-East Asia	Male	2014	2.15691	3.00361	1.43178
DALYs (Disability-Adjusted Life Years)	South-East Asia	Female	2014	0.783543	1.13118	0.541999
DALYs (Disability-Adjusted Life Years)	Europe	Male	2014	3.29619	4.67962	2.2242
DALYs (Disability-Adjusted Life Years)	Europe	Female	2014	4.41264	6.41038	2.94743
DALYs (Disability-Adjusted Life Years)	Eastern Mediterranean	Male	2014	1.45138	2.12623	0.97709
DALYs (Disability-Adjusted Life Years)	Eastern Mediterranean	Female	2014	0.557339	0.81099	0.359401
DALYs (Disability-Adjusted Life Years)	Western Pacific	Male	2014	5.6986	7.82941	3.9359
DALYs (Disability-Adjusted Life Years)	Western Pacific	Female	2014	1.32124	1.90212	0.897187
DALYs (Disability-Adjusted Life Years)	Africa	Male	2014	0.838938	1.23487	0.555536
DALYs (Disability-Adjusted Life Years)	Africa	Female	2014	0.299577	0.43209	0.202088
DALYs (Disability-Adjusted Life Years)	Americas	Male	2015	2.43108	3.46316	1.65684
DALYs (Disability-Adjusted Life Years)	Americas	Female	2015	4.28995	6.07155	2.92232
DALYs (Disability-Adjusted Life Years)	South-East Asia	Male	2015	2.12103	2.98848	1.41328
DALYs (Disability-Adjusted Life Years)	South-East Asia	Female	2015	0.771005	1.11377	0.532939
DALYs (Disability-Adjusted Life Years)	Europe	Male	2015	3.31437	4.70561	2.23837
DALYs (Disability-Adjusted Life Years)	Europe	Female	2015	4.3788	6.37397	2.91351
DALYs (Disability-Adjusted Life Years)	Eastern Mediterranean	Male	2015	1.43989	2.07822	0.962381
DALYs (Disability-Adjusted Life Years)	Eastern Mediterranean	Female	2015	0.55126	0.790437	0.355131
DALYs (Disability-Adjusted Life Years)	Western Pacific	Male	2015	5.674	7.91056	3.93575
DALYs (Disability-Adjusted Life Years)	Western Pacific	Female	2015	1.29148	1.88767	0.860636
DALYs (Disability-Adjusted Life Years)	Africa	Male	2015	0.837374	1.24501	0.55278
DALYs (Disability-Adjusted Life Years)	Africa	Female	2015	0.292812	0.422057	0.194947
DALYs (Disability-Adjusted Life Years)	Americas	Male	2016	2.41792	3.42811	1.65442
DALYs (Disability-Adjusted Life Years)	Americas	Female	2016	4.233	5.98908	2.90259
DALYs (Disability-Adjusted Life Years)	South-East Asia	Male	2016	2.09186	2.90153	1.40608
DALYs (Disability-Adjusted Life Years)	South-East Asia	Female	2016	0.759152	1.11515	0.520587
DALYs (Disability-Adjusted Life Years)	Europe	Male	2016	3.31316	4.6787	2.24017
DALYs (Disability-Adjusted Life Years)	Europe	Female	2016	4.33509	6.28797	2.87391
DALYs (Disability-Adjusted Life Years)	Eastern Mediterranean	Male	2016	1.43184	2.1076	0.946695
DALYs (Disability-Adjusted Life Years)	Eastern Mediterranean	Female	2016	0.547679	0.786852	0.347748
DALYs (Disability-Adjusted Life Years)	Western Pacific	Male	2016	5.68443	7.94358	3.96727
DALYs (Disability-Adjusted Life Years)	Western Pacific	Female	2016	1.26297	1.84975	0.841393
DALYs (Disability-Adjusted Life Years)	Africa	Male	2016	0.835602	1.2246	0.545309
DALYs (Disability-Adjusted Life Years)	Africa	Female	2016	0.287268	0.414152	0.192129
DALYs (Disability-Adjusted Life Years)	Americas	Male	2017	2.37025	3.36307	1.61983
DALYs (Disability-Adjusted Life Years)	Americas	Female	2017	4.16794	5.87847	2.84752
DALYs (Disability-Adjusted Life Years)	South-East Asia	Male	2017	2.08758	2.94459	1.39145
DALYs (Disability-Adjusted Life Years)	South-East Asia	Female	2017	0.756983	1.12051	0.523156
DALYs (Disability-Adjusted Life Years)	Europe	Male	2017	3.29066	4.67052	2.2424
DALYs (Disability-Adjusted Life Years)	Europe	Female	2017	4.27572	6.24777	2.84088
DALYs (Disability-Adjusted Life Years)	Eastern Mediterranean	Male	2017	1.43406	2.11394	0.941166
DALYs (Disability-Adjusted Life Years)	Eastern Mediterranean	Female	2017	0.545253	0.795501	0.351344
DALYs (Disability-Adjusted Life Years)	Western Pacific	Male	2017	5.6884	7.93797	3.95449
DALYs (Disability-Adjusted Life Years)	Western Pacific	Female	2017	1.23602	1.79669	0.816794
DALYs (Disability-Adjusted Life Years)	Africa	Male	2017	0.833112	1.23415	0.53994
DALYs (Disability-Adjusted Life Years)	Africa	Female	2017	0.280867	0.408105	0.186003
DALYs (Disability-Adjusted Life Years)	Americas	Male	2018	2.32615	3.32325	1.58345
DALYs (Disability-Adjusted Life Years)	Americas	Female	2018	4.09608	5.77668	2.7903
DALYs (Disability-Adjusted Life Years)	South-East Asia	Male	2018	2.0985	2.96176	1.39673
DALYs (Disability-Adjusted Life Years)	South-East Asia	Female	2018	0.756491	1.12484	0.519094
DALYs (Disability-Adjusted Life Years)	Europe	Male	2018	3.27257	4.65755	2.21497
DALYs (Disability-Adjusted Life Years)	Europe	Female	2018	4.22872	6.16518	2.81982
DALYs (Disability-Adjusted Life Years)	Eastern Mediterranean	Male	2018	1.43028	2.07473	0.9396
DALYs (Disability-Adjusted Life Years)	Eastern Mediterranean	Female	2018	0.543449	0.797658	0.347446
DALYs (Disability-Adjusted Life Years)	Western Pacific	Male	2018	5.66866	7.92072	3.88233
DALYs (Disability-Adjusted Life Years)	Western Pacific	Female	2018	1.20506	1.74605	0.804389
DALYs (Disability-Adjusted Life Years)	Africa	Male	2018	0.834331	1.23695	0.551021
DALYs (Disability-Adjusted Life Years)	Africa	Female	2018	0.277599	0.403788	0.185212
DALYs (Disability-Adjusted Life Years)	Americas	Male	2019	2.29621	3.28741	1.56552
DALYs (Disability-Adjusted Life Years)	Americas	Female	2019	4.03946	5.6884	2.75591
DALYs (Disability-Adjusted Life Years)	South-East Asia	Male	2019	2.10037	2.99243	1.42596
DALYs (Disability-Adjusted Life Years)	South-East Asia	Female	2019	0.748318	1.12233	0.506652
DALYs (Disability-Adjusted Life Years)	Europe	Male	2019	3.25555	4.62391	2.20603
DALYs (Disability-Adjusted Life Years)	Europe	Female	2019	4.16296	6.10773	2.77861
DALYs (Disability-Adjusted Life Years)	Eastern Mediterranean	Male	2019	1.42618	2.05006	0.945975
DALYs (Disability-Adjusted Life Years)	Eastern Mediterranean	Female	2019	0.538749	0.801277	0.347085
DALYs (Disability-Adjusted Life Years)	Western Pacific	Male	2019	5.64852	7.9179	3.90408
DALYs (Disability-Adjusted Life Years)	Western Pacific	Female	2019	1.17755	1.71915	0.783931
DALYs (Disability-Adjusted Life Years)	Africa	Male	2019	0.83394	1.22896	0.539719
DALYs (Disability-Adjusted Life Years)	Africa	Female	2019	0.273225	0.393017	0.179888
DALYs (Disability-Adjusted Life Years)	Americas	Male	2020	2.26	3.25616	1.54951
DALYs (Disability-Adjusted Life Years)	Americas	Female	2020	3.97621	5.57265	2.68102
DALYs (Disability-Adjusted Life Years)	South-East Asia	Male	2020	2.09823	2.97852	1.42771
DALYs (Disability-Adjusted Life Years)	South-East Asia	Female	2020	0.733013	1.10985	0.494484
DALYs (Disability-Adjusted Life Years)	Europe	Male	2020	3.21981	4.59648	2.18117
DALYs (Disability-Adjusted Life Years)	Europe	Female	2020	4.11376	5.99368	2.71961
DALYs (Disability-Adjusted Life Years)	Eastern Mediterranean	Male	2020	1.41559	2.07157	0.924392
DALYs (Disability-Adjusted Life Years)	Eastern Mediterranean	Female	2020	0.53121	0.771641	0.343684
DALYs (Disability-Adjusted Life Years)	Africa	Male	2020	0.833395	1.23664	0.541266
DALYs (Disability-Adjusted Life Years)	Africa	Female	2020	0.273429	0.400922	0.177811
DALYs (Disability-Adjusted Life Years)	Western Pacific	Male	2020	5.60861	7.77984	3.8212
DALYs (Disability-Adjusted Life Years)	Western Pacific	Female	2020	1.15492	1.6766	0.752985
DALYs (Disability-Adjusted Life Years)	Americas	Male	2021	2.26089	3.2397	1.55541
DALYs (Disability-Adjusted Life Years)	Americas	Female	2021	3.95664	5.52728	2.68121
DALYs (Disability-Adjusted Life Years)	South-East Asia	Male	2021	2.09191	2.9619	1.41633
DALYs (Disability-Adjusted Life Years)	South-East Asia	Female	2021	0.72234	1.07352	0.488979
DALYs (Disability-Adjusted Life Years)	Europe	Male	2021	3.21116	4.55592	2.18233
DALYs (Disability-Adjusted Life Years)	Europe	Female	2021	4.09083	5.99703	2.70371
DALYs (Disability-Adjusted Life Years)	Eastern Mediterranean	Male	2021	1.3676	2.0028	0.882355
DALYs (Disability-Adjusted Life Years)	Eastern Mediterranean	Female	2021	0.516022	0.759521	0.336775
DALYs (Disability-Adjusted Life Years)	Africa	Male	2021	0.835566	1.25197	0.551753
DALYs (Disability-Adjusted Life Years)	Africa	Female	2021	0.270748	0.389519	0.179085
DALYs (Disability-Adjusted Life Years)	Western Pacific	Male	2021	5.58294	7.72808	3.89454
DALYs (Disability-Adjusted Life Years)	Western Pacific	Female	2021	1.13982	1.6323	0.746279
