# Supplementary material for: Global trends in smoking-attributable rheumatoid arthritis burden: Insights from GBD 2021
Source: PLoS One. 2025 Aug 5;20(8):e0329434. doi: 10.1371/journal.pone.0329434 (PMC12324138; doi:10.1371/journal.pone.0329434)
Supplement: S1 Data — This compressed ZIP archive contains all underlying data required to reproduce the figures and tables presented in the manuscript. (ZIP) [file pone.0329434.s001.zip › S1_Data/Figure4/YLDs.xlsx]

## Sheet: Sheet1
measure_name	WHO	sex	Year	val	upper	lower
YLDs (Years Lived with Disability)	Western Pacific	Male	1990	4.07637	5.95772	2.57402
YLDs (Years Lived with Disability)	Western Pacific	Female	1990	1.4202	2.11056	0.905671
YLDs (Years Lived with Disability)	Europe	Male	1990	2.8819	4.27245	1.86176
YLDs (Years Lived with Disability)	Europe	Female	1990	3.6795	5.51221	2.35004
YLDs (Years Lived with Disability)	Americas	Male	1990	2.46095	3.64476	1.5945
YLDs (Years Lived with Disability)	Americas	Female	1990	4.61215	6.82883	2.98057
YLDs (Years Lived with Disability)	Africa	Male	1990	0.995317	1.50982	0.63198
YLDs (Years Lived with Disability)	Africa	Female	1990	0.406994	0.62045	0.255361
YLDs (Years Lived with Disability)	South-East Asia	Male	1990	1.25788	1.86886	0.785347
YLDs (Years Lived with Disability)	South-East Asia	Female	1990	0.466752	0.713956	0.294984
YLDs (Years Lived with Disability)	Eastern Mediterranean	Male	1990	1.32348	1.99525	0.831635
YLDs (Years Lived with Disability)	Eastern Mediterranean	Female	1990	0.411882	0.632247	0.246343
YLDs (Years Lived with Disability)	Western Pacific	Male	1991	4.07467	6.02048	2.60739
YLDs (Years Lived with Disability)	Western Pacific	Female	1991	1.4115	2.106	0.898489
YLDs (Years Lived with Disability)	Europe	Male	1991	2.87045	4.26168	1.83272
YLDs (Years Lived with Disability)	Europe	Female	1991	3.65214	5.46183	2.3159
YLDs (Years Lived with Disability)	Americas	Male	1991	2.41237	3.61749	1.56084
YLDs (Years Lived with Disability)	Americas	Female	1991	4.5371	6.6712	2.94181
YLDs (Years Lived with Disability)	Africa	Male	1991	0.967396	1.4732	0.612514
YLDs (Years Lived with Disability)	Africa	Female	1991	0.393882	0.602131	0.247206
YLDs (Years Lived with Disability)	South-East Asia	Male	1991	1.25357	1.87472	0.779843
YLDs (Years Lived with Disability)	South-East Asia	Female	1991	0.463436	0.706016	0.295692
YLDs (Years Lived with Disability)	Eastern Mediterranean	Male	1991	1.3081	1.95415	0.813191
YLDs (Years Lived with Disability)	Eastern Mediterranean	Female	1991	0.408196	0.616766	0.246708
YLDs (Years Lived with Disability)	Western Pacific	Male	1992	4.0582	5.95676	2.5919
YLDs (Years Lived with Disability)	Western Pacific	Female	1992	1.40254	2.09394	0.892684
YLDs (Years Lived with Disability)	Europe	Male	1992	2.85993	4.24063	1.82829
YLDs (Years Lived with Disability)	Europe	Female	1992	3.6278	5.46228	2.30202
YLDs (Years Lived with Disability)	Americas	Male	1992	2.36721	3.54324	1.536
YLDs (Years Lived with Disability)	Americas	Female	1992	4.47208	6.62587	2.89845
YLDs (Years Lived with Disability)	Africa	Male	1992	0.940893	1.43201	0.596594
YLDs (Years Lived with Disability)	Africa	Female	1992	0.381012	0.579312	0.238357
YLDs (Years Lived with Disability)	South-East Asia	Male	1992	1.24888	1.85374	0.796215
YLDs (Years Lived with Disability)	South-East Asia	Female	1992	0.460852	0.701298	0.295018
YLDs (Years Lived with Disability)	Eastern Mediterranean	Male	1992	1.29147	1.93396	0.814723
YLDs (Years Lived with Disability)	Eastern Mediterranean	Female	1992	0.405758	0.615748	0.245793
YLDs (Years Lived with Disability)	Western Pacific	Male	1993	4.04576	5.96037	2.57933
YLDs (Years Lived with Disability)	Western Pacific	Female	1993	1.39136	2.07943	0.885211
YLDs (Years Lived with Disability)	Europe	Male	1993	2.84941	4.22812	1.84622
YLDs (Years Lived with Disability)	Europe	Female	1993	3.6113	5.39774	2.28973
YLDs (Years Lived with Disability)	Americas	Male	1993	2.33014	3.47073	1.50335
YLDs (Years Lived with Disability)	Americas	Female	1993	4.41494	6.55675	2.8727
YLDs (Years Lived with Disability)	Africa	Male	1993	0.915074	1.38975	0.578645
YLDs (Years Lived with Disability)	Africa	Female	1993	0.369093	0.571102	0.231278
YLDs (Years Lived with Disability)	South-East Asia	Male	1993	1.24402	1.84409	0.779084
YLDs (Years Lived with Disability)	South-East Asia	Female	1993	0.458559	0.697363	0.290457
YLDs (Years Lived with Disability)	Eastern Mediterranean	Male	1993	1.27469	1.88865	0.800471
YLDs (Years Lived with Disability)	Eastern Mediterranean	Female	1993	0.401365	0.606278	0.241089
YLDs (Years Lived with Disability)	Western Pacific	Male	1994	4.02728	5.96066	2.6095
YLDs (Years Lived with Disability)	Western Pacific	Female	1994	1.37863	2.06501	0.872983
YLDs (Years Lived with Disability)	Europe	Male	1994	2.84621	4.23659	1.82284
YLDs (Years Lived with Disability)	Europe	Female	1994	3.60486	5.38465	2.3001
YLDs (Years Lived with Disability)	Americas	Male	1994	2.29857	3.43797	1.49478
YLDs (Years Lived with Disability)	Americas	Female	1994	4.36619	6.49045	2.80865
YLDs (Years Lived with Disability)	Africa	Male	1994	0.891072	1.34288	0.567809
YLDs (Years Lived with Disability)	Africa	Female	1994	0.358188	0.551864	0.224172
YLDs (Years Lived with Disability)	South-East Asia	Male	1994	1.23875	1.83813	0.781855
YLDs (Years Lived with Disability)	South-East Asia	Female	1994	0.456384	0.679368	0.287076
YLDs (Years Lived with Disability)	Eastern Mediterranean	Male	1994	1.25955	1.89186	0.788546
YLDs (Years Lived with Disability)	Eastern Mediterranean	Female	1994	0.39815	0.592026	0.241211
YLDs (Years Lived with Disability)	Western Pacific	Male	1995	4.00803	5.90005	2.58356
YLDs (Years Lived with Disability)	Western Pacific	Female	1995	1.36592	2.05079	0.863351
YLDs (Years Lived with Disability)	Europe	Male	1995	2.83861	4.24512	1.82037
YLDs (Years Lived with Disability)	Europe	Female	1995	3.60503	5.41666	2.284
YLDs (Years Lived with Disability)	Americas	Male	1995	2.27142	3.4003	1.47042
YLDs (Years Lived with Disability)	Americas	Female	1995	4.32604	6.43368	2.80978
YLDs (Years Lived with Disability)	Africa	Male	1995	0.86763	1.30544	0.546931
YLDs (Years Lived with Disability)	Africa	Female	1995	0.348192	0.536937	0.216689
YLDs (Years Lived with Disability)	South-East Asia	Male	1995	1.23324	1.83813	0.785612
YLDs (Years Lived with Disability)	South-East Asia	Female	1995	0.454726	0.687818	0.286058
YLDs (Years Lived with Disability)	Eastern Mediterranean	Male	1995	1.2456	1.88875	0.786875
YLDs (Years Lived with Disability)	Eastern Mediterranean	Female	1995	0.395547	0.593069	0.242651
YLDs (Years Lived with Disability)	Western Pacific	Male	1996	3.98107	5.85766	2.56289
YLDs (Years Lived with Disability)	Western Pacific	Female	1996	1.34636	2.02149	0.849488
YLDs (Years Lived with Disability)	Europe	Male	1996	2.82768	4.24807	1.81358
YLDs (Years Lived with Disability)	Europe	Female	1996	3.61133	5.4482	2.30527
YLDs (Years Lived with Disability)	Americas	Male	1996	2.25221	3.36695	1.45962
YLDs (Years Lived with Disability)	Americas	Female	1996	4.29169	6.3467	2.77861
YLDs (Years Lived with Disability)	Africa	Male	1996	0.843211	1.25897	0.53674
YLDs (Years Lived with Disability)	Africa	Female	1996	0.338626	0.517404	0.212843
YLDs (Years Lived with Disability)	South-East Asia	Male	1996	1.22616	1.8134	0.78111
YLDs (Years Lived with Disability)	South-East Asia	Female	1996	0.453108	0.679341	0.288003
YLDs (Years Lived with Disability)	Eastern Mediterranean	Male	1996	1.22993	1.86175	0.756994
YLDs (Years Lived with Disability)	Eastern Mediterranean	Female	1996	0.392715	0.59988	0.239217
YLDs (Years Lived with Disability)	Western Pacific	Male	1997	3.9444	5.82331	2.51801
YLDs (Years Lived with Disability)	Western Pacific	Female	1997	1.32005	1.99573	0.835496
YLDs (Years Lived with Disability)	Europe	Male	1997	2.82093	4.25407	1.79334
YLDs (Years Lived with Disability)	Europe	Female	1997	3.61787	5.41343	2.31088
YLDs (Years Lived with Disability)	Americas	Male	1997	2.24193	3.32841	1.45596
YLDs (Years Lived with Disability)	Americas	Female	1997	4.27023	6.37388	2.77557
YLDs (Years Lived with Disability)	Africa	Male	1997	0.817637	1.2362	0.520818
YLDs (Years Lived with Disability)	Africa	Female	1997	0.328836	0.507171	0.20484
YLDs (Years Lived with Disability)	South-East Asia	Male	1997	1.21825	1.80495	0.76365
YLDs (Years Lived with Disability)	South-East Asia	Female	1997	0.450803	0.671268	0.287338
YLDs (Years Lived with Disability)	Eastern Mediterranean	Male	1997	1.20883	1.8286	0.760006
YLDs (Years Lived with Disability)	Eastern Mediterranean	Female	1997	0.390872	0.592278	0.24019
YLDs (Years Lived with Disability)	Western Pacific	Male	1998	3.89629	5.76851	2.48182
YLDs (Years Lived with Disability)	Western Pacific	Female	1998	1.29072	1.94745	0.814904
YLDs (Years Lived with Disability)	Europe	Male	1998	2.81162	4.22046	1.8039
YLDs (Years Lived with Disability)	Europe	Female	1998	3.63298	5.44305	2.31216
YLDs (Years Lived with Disability)	Americas	Male	1998	2.2357	3.34004	1.44723
YLDs (Years Lived with Disability)	Americas	Female	1998	4.25158	6.36067	2.74729
YLDs (Years Lived with Disability)	Africa	Male	1998	0.793007	1.1989	0.508303
YLDs (Years Lived with Disability)	Africa	Female	1998	0.318564	0.484682	0.198326
YLDs (Years Lived with Disability)	South-East Asia	Male	1998	1.21	1.79306	0.766064
YLDs (Years Lived with Disability)	South-East Asia	Female	1998	0.449572	0.669221	0.283411
YLDs (Years Lived with Disability)	Eastern Mediterranean	Male	1998	1.19439	1.835	0.74981
YLDs (Years Lived with Disability)	Eastern Mediterranean	Female	1998	0.387767	0.601818	0.240057
YLDs (Years Lived with Disability)	Western Pacific	Male	1999	3.85947	5.73761	2.47776
YLDs (Years Lived with Disability)	Western Pacific	Female	1999	1.26202	1.91619	0.792564
YLDs (Years Lived with Disability)	Europe	Male	1999	2.80522	4.18397	1.79063
YLDs (Years Lived with Disability)	Europe	Female	1999	3.65459	5.42861	2.32488
YLDs (Years Lived with Disability)	Americas	Male	1999	2.22888	3.28889	1.45159
YLDs (Years Lived with Disability)	Americas	Female	1999	4.23289	6.33454	2.72937
YLDs (Years Lived with Disability)	Africa	Male	1999	0.772328	1.1728	0.493186
YLDs (Years Lived with Disability)	Africa	Female	1999	0.310255	0.469932	0.194096
YLDs (Years Lived with Disability)	South-East Asia	Male	1999	1.20286	1.78256	0.76434
YLDs (Years Lived with Disability)	South-East Asia	Female	1999	0.449155	0.668163	0.281384
YLDs (Years Lived with Disability)	Eastern Mediterranean	Male	1999	1.17689	1.76805	0.742115
YLDs (Years Lived with Disability)	Eastern Mediterranean	Female	1999	0.385525	0.583403	0.237487
YLDs (Years Lived with Disability)	Western Pacific	Male	2000	3.83158	5.72571	2.45051
YLDs (Years Lived with Disability)	Western Pacific	Female	2000	1.23957	1.88106	0.78526
YLDs (Years Lived with Disability)	Europe	Male	2000	2.80188	4.17926	1.80191
YLDs (Years Lived with Disability)	Europe	Female	2000	3.67297	5.46859	2.33977
YLDs (Years Lived with Disability)	Americas	Male	2000	2.2177	3.31464	1.44715
YLDs (Years Lived with Disability)	Americas	Female	2000	4.20371	6.3162	2.71846
YLDs (Years Lived with Disability)	Africa	Male	2000	0.756872	1.14544	0.482182
YLDs (Years Lived with Disability)	Africa	Female	2000	0.303493	0.45874	0.192158
YLDs (Years Lived with Disability)	South-East Asia	Male	2000	1.19728	1.76685	0.7553
YLDs (Years Lived with Disability)	South-East Asia	Female	2000	0.449486	0.66813	0.284541
YLDs (Years Lived with Disability)	Eastern Mediterranean	Male	2000	1.16466	1.77602	0.729009
YLDs (Years Lived with Disability)	Eastern Mediterranean	Female	2000	0.384557	0.584929	0.237891
YLDs (Years Lived with Disability)	Western Pacific	Male	2001	3.82216	5.69615	2.4463
YLDs (Years Lived with Disability)	Western Pacific	Female	2001	1.22345	1.84682	0.770439
YLDs (Years Lived with Disability)	Europe	Male	2001	2.79882	4.20584	1.78435
YLDs (Years Lived with Disability)	Europe	Female	2001	3.70363	5.49002	2.36327
YLDs (Years Lived with Disability)	Americas	Male	2001	2.19948	3.27483	1.42634
YLDs (Years Lived with Disability)	Americas	Female	2001	4.1673	6.27124	2.67703
YLDs (Years Lived with Disability)	Africa	Male	2001	0.74598	1.12034	0.474331
YLDs (Years Lived with Disability)	Africa	Female	2001	0.298117	0.45144	0.185793
YLDs (Years Lived with Disability)	South-East Asia	Male	2001	1.19541	1.75655	0.755814
YLDs (Years Lived with Disability)	South-East Asia	Female	2001	0.451084	0.674504	0.286858
YLDs (Years Lived with Disability)	Eastern Mediterranean	Male	2001	1.15932	1.75979	0.727897
YLDs (Years Lived with Disability)	Eastern Mediterranean	Female	2001	0.385831	0.585674	0.239038
YLDs (Years Lived with Disability)	Western Pacific	Male	2002	3.82173	5.62468	2.45444
YLDs (Years Lived with Disability)	Western Pacific	Female	2002	1.21356	1.84537	0.763059
YLDs (Years Lived with Disability)	Europe	Male	2002	2.79834	4.17003	1.77755
YLDs (Years Lived with Disability)	Europe	Female	2002	3.73917	5.54239	2.39183
YLDs (Years Lived with Disability)	Americas	Male	2002	2.18114	3.24626	1.39824
YLDs (Years Lived with Disability)	Americas	Female	2002	4.12399	6.20616	2.67672
YLDs (Years Lived with Disability)	Africa	Male	2002	0.737012	1.11268	0.468567
YLDs (Years Lived with Disability)	Africa	Female	2002	0.293685	0.442922	0.184185
YLDs (Years Lived with Disability)	South-East Asia	Male	2002	1.19737	1.75914	0.75803
YLDs (Years Lived with Disability)	South-East Asia	Female	2002	0.454244	0.681452	0.28766
YLDs (Years Lived with Disability)	Eastern Mediterranean	Male	2002	1.15636	1.7547	0.725062
YLDs (Years Lived with Disability)	Eastern Mediterranean	Female	2002	0.387505	0.592417	0.240054
YLDs (Years Lived with Disability)	Western Pacific	Male	2003	3.81708	5.64592	2.46036
YLDs (Years Lived with Disability)	Western Pacific	Female	2003	1.20554	1.82558	0.75873
YLDs (Years Lived with Disability)	Europe	Male	2003	2.80439	4.1972	1.78333
YLDs (Years Lived with Disability)	Europe	Female	2003	3.78161	5.65164	2.41144
YLDs (Years Lived with Disability)	Americas	Male	2003	2.16164	3.23021	1.40415
YLDs (Years Lived with Disability)	Americas	Female	2003	4.07281	6.15726	2.60669
YLDs (Years Lived with Disability)	Africa	Male	2003	0.72961	1.09344	0.45972
YLDs (Years Lived with Disability)	Africa	Female	2003	0.288816	0.438387	0.181601
YLDs (Years Lived with Disability)	South-East Asia	Male	2003	1.20065	1.77012	0.759679
YLDs (Years Lived with Disability)	South-East Asia	Female	2003	0.45772	0.6928	0.292851
YLDs (Years Lived with Disability)	Eastern Mediterranean	Male	2003	1.15679	1.78535	0.72343
YLDs (Years Lived with Disability)	Eastern Mediterranean	Female	2003	0.389256	0.600915	0.242868
YLDs (Years Lived with Disability)	Western Pacific	Male	2004	3.82426	5.67032	2.45676
YLDs (Years Lived with Disability)	Western Pacific	Female	2004	1.19836	1.8113	0.757595
YLDs (Years Lived with Disability)	Europe	Male	2004	2.807	4.15808	1.78108
YLDs (Years Lived with Disability)	Europe	Female	2004	3.8227	5.69577	2.44146
YLDs (Years Lived with Disability)	Americas	Male	2004	2.13993	3.17205	1.38151
YLDs (Years Lived with Disability)	Americas	Female	2004	4.02035	5.98268	2.58993
YLDs (Years Lived with Disability)	Africa	Male	2004	0.72191	1.08962	0.454331
YLDs (Years Lived with Disability)	Africa	Female	2004	0.283902	0.42659	0.179177
YLDs (Years Lived with Disability)	South-East Asia	Male	2004	1.2045	1.78378	0.75897
YLDs (Years Lived with Disability)	South-East Asia	Female	2004	0.461105	0.702255	0.291033
YLDs (Years Lived with Disability)	Eastern Mediterranean	Male	2004	1.15326	1.7794	0.726809
YLDs (Years Lived with Disability)	Eastern Mediterranean	Female	2004	0.389678	0.606109	0.245489
YLDs (Years Lived with Disability)	Western Pacific	Male	2005	3.83293	5.69386	2.46194
YLDs (Years Lived with Disability)	Western Pacific	Female	2005	1.19371	1.81468	0.751859
YLDs (Years Lived with Disability)	Europe	Male	2005	2.8088	4.15834	1.79034
YLDs (Years Lived with Disability)	Europe	Female	2005	3.85826	5.74317	2.46766
YLDs (Years Lived with Disability)	Americas	Male	2005	2.1207	3.16479	1.37677
YLDs (Years Lived with Disability)	Americas	Female	2005	3.97557	5.94686	2.55888
YLDs (Years Lived with Disability)	Africa	Male	2005	0.715102	1.07469	0.45122
YLDs (Years Lived with Disability)	Africa	Female	2005	0.278666	0.418083	0.174571
YLDs (Years Lived with Disability)	South-East Asia	Male	2005	1.20841	1.79194	0.77031
YLDs (Years Lived with Disability)	South-East Asia	Female	2005	0.464496	0.706873	0.295837
YLDs (Years Lived with Disability)	Eastern Mediterranean	Male	2005	1.15267	1.74102	0.725175
YLDs (Years Lived with Disability)	Eastern Mediterranean	Female	2005	0.39023	0.595129	0.242993
YLDs (Years Lived with Disability)	Western Pacific	Male	2006	3.85303	5.68505	2.48697
YLDs (Years Lived with Disability)	Western Pacific	Female	2006	1.18827	1.81147	0.750421
YLDs (Years Lived with Disability)	Europe	Male	2006	2.80593	4.22235	1.78773
YLDs (Years Lived with Disability)	Europe	Female	2006	3.89124	5.80091	2.48462
YLDs (Years Lived with Disability)	Americas	Male	2006	2.10113	3.12195	1.35289
YLDs (Years Lived with Disability)	Americas	Female	2006	3.93192	5.88705	2.53146
YLDs (Years Lived with Disability)	Africa	Male	2006	0.710075	1.06851	0.449423
YLDs (Years Lived with Disability)	Africa	Female	2006	0.271708	0.409192	0.169914
YLDs (Years Lived with Disability)	South-East Asia	Male	2006	1.2143	1.7944	0.776513
YLDs (Years Lived with Disability)	South-East Asia	Female	2006	0.466872	0.705502	0.296259
YLDs (Years Lived with Disability)	Eastern Mediterranean	Male	2006	1.1441	1.74	0.714916
YLDs (Years Lived with Disability)	Eastern Mediterranean	Female	2006	0.389017	0.595608	0.242533
YLDs (Years Lived with Disability)	Western Pacific	Male	2007	3.88834	5.69217	2.50446
YLDs (Years Lived with Disability)	Western Pacific	Female	2007	1.18419	1.80529	0.75015
YLDs (Years Lived with Disability)	Europe	Male	2007	2.80144	4.16723	1.76906
YLDs (Years Lived with Disability)	Europe	Female	2007	3.92681	5.85621	2.52598
YLDs (Years Lived with Disability)	Americas	Male	2007	2.0808	3.08717	1.34492
YLDs (Years Lived with Disability)	Americas	Female	2007	3.887	5.83637	2.51336
YLDs (Years Lived with Disability)	Africa	Male	2007	0.705544	1.05991	0.445275
YLDs (Years Lived with Disability)	Africa	Female	2007	0.264883	0.400748	0.167548
YLDs (Years Lived with Disability)	South-East Asia	Male	2007	1.21939	1.81422	0.770224
YLDs (Years Lived with Disability)	South-East Asia	Female	2007	0.468828	0.712898	0.296229
YLDs (Years Lived with Disability)	Eastern Mediterranean	Male	2007	1.13607	1.74453	0.715095
YLDs (Years Lived with Disability)	Eastern Mediterranean	Female	2007	0.387014	0.599618	0.236508
YLDs (Years Lived with Disability)	Western Pacific	Male	2008	3.93342	5.8441	2.52531
YLDs (Years Lived with Disability)	Western Pacific	Female	2008	1.17789	1.79278	0.748803
YLDs (Years Lived with Disability)	Europe	Male	2008	2.79739	4.19083	1.78298
YLDs (Years Lived with Disability)	Europe	Female	2008	3.96274	5.90894	2.55098
YLDs (Years Lived with Disability)	Americas	Male	2008	2.06079	3.04036	1.32887
YLDs (Years Lived with Disability)	Americas	Female	2008	3.83947	5.74092	2.48294
YLDs (Years Lived with Disability)	Africa	Male	2008	0.701919	1.04882	0.442059
YLDs (Years Lived with Disability)	Africa	Female	2008	0.257632	0.39063	0.161084
YLDs (Years Lived with Disability)	South-East Asia	Male	2008	1.22673	1.80637	0.785543
YLDs (Years Lived with Disability)	South-East Asia	Female	2008	0.470167	0.715565	0.299604
YLDs (Years Lived with Disability)	Eastern Mediterranean	Male	2008	1.12809	1.7332	0.698582
YLDs (Years Lived with Disability)	Eastern Mediterranean	Female	2008	0.384274	0.597333	0.239742
YLDs (Years Lived with Disability)	Western Pacific	Male	2009	3.97104	5.86754	2.56193
YLDs (Years Lived with Disability)	Western Pacific	Female	2009	1.17005	1.77714	0.743501
YLDs (Years Lived with Disability)	Europe	Male	2009	2.78695	4.15863	1.76484
YLDs (Years Lived with Disability)	Europe	Female	2009	3.98185	5.96931	2.54626
YLDs (Years Lived with Disability)	Americas	Male	2009	2.04031	3.02338	1.32305
YLDs (Years Lived with Disability)	Americas	Female	2009	3.79165	5.65902	2.45787
YLDs (Years Lived with Disability)	Africa	Male	2009	0.698999	1.03679	0.440113
YLDs (Years Lived with Disability)	Africa	Female	2009	0.250981	0.38135	0.156684
YLDs (Years Lived with Disability)	South-East Asia	Male	2009	1.23214	1.82028	0.780647
YLDs (Years Lived with Disability)	South-East Asia	Female	2009	0.470925	0.716161	0.296593
YLDs (Years Lived with Disability)	Eastern Mediterranean	Male	2009	1.1189	1.68979	0.697339
YLDs (Years Lived with Disability)	Eastern Mediterranean	Female	2009	0.380733	0.589338	0.235456
YLDs (Years Lived with Disability)	Western Pacific	Male	2010	3.99827	5.92589	2.55829
YLDs (Years Lived with Disability)	Western Pacific	Female	2010	1.15755	1.75144	0.734466
YLDs (Years Lived with Disability)	Europe	Male	2010	2.77152	4.10619	1.77503
YLDs (Years Lived with Disability)	Europe	Female	2010	3.98872	5.92741	2.55171
YLDs (Years Lived with Disability)	Americas	Male	2010	2.01839	3.0059	1.29977
YLDs (Years Lived with Disability)	Americas	Female	2010	3.74722	5.62235	2.41847
YLDs (Years Lived with Disability)	Africa	Male	2010	0.698356	1.04896	0.437775
YLDs (Years Lived with Disability)	Africa	Female	2010	0.245089	0.379101	0.151486
YLDs (Years Lived with Disability)	South-East Asia	Male	2010	1.23607	1.83088	0.786007
YLDs (Years Lived with Disability)	South-East Asia	Female	2010	0.471962	0.726808	0.299959
YLDs (Years Lived with Disability)	Eastern Mediterranean	Male	2010	1.11329	1.70155	0.692432
YLDs (Years Lived with Disability)	Eastern Mediterranean	Female	2010	0.378054	0.592601	0.233454
YLDs (Years Lived with Disability)	Western Pacific	Male	2011	4.01691	5.99355	2.55467
YLDs (Years Lived with Disability)	Western Pacific	Female	2011	1.13945	1.72848	0.721663
YLDs (Years Lived with Disability)	Europe	Male	2011	2.74905	4.10086	1.7666
YLDs (Years Lived with Disability)	Europe	Female	2011	3.97346	5.88484	2.54934
YLDs (Years Lived with Disability)	Americas	Male	2011	1.99322	2.93666	1.27426
YLDs (Years Lived with Disability)	Americas	Female	2011	3.69867	5.5347	2.39387
YLDs (Years Lived with Disability)	Africa	Male	2011	0.699547	1.05849	0.440219
YLDs (Years Lived with Disability)	Africa	Female	2011	0.239165	0.367001	0.147677
YLDs (Years Lived with Disability)	South-East Asia	Male	2011	1.23834	1.81519	0.789789
YLDs (Years Lived with Disability)	South-East Asia	Female	2011	0.472601	0.717123	0.29901
YLDs (Years Lived with Disability)	Eastern Mediterranean	Male	2011	1.10574	1.68363	0.695789
YLDs (Years Lived with Disability)	Eastern Mediterranean	Female	2011	0.37542	0.584315	0.230461
YLDs (Years Lived with Disability)	Western Pacific	Male	2012	4.03081	5.98222	2.58191
YLDs (Years Lived with Disability)	Western Pacific	Female	2012	1.11834	1.69247	0.709465
YLDs (Years Lived with Disability)	Europe	Male	2012	2.71529	4.05726	1.72282
YLDs (Years Lived with Disability)	Europe	Female	2012	3.93957	5.90051	2.50557
YLDs (Years Lived with Disability)	Americas	Male	2012	1.96858	2.91671	1.26845
YLDs (Years Lived with Disability)	Americas	Female	2012	3.64897	5.41952	2.35794
YLDs (Years Lived with Disability)	Africa	Male	2012	0.701241	1.05897	0.437439
YLDs (Years Lived with Disability)	Africa	Female	2012	0.232925	0.355743	0.14349
YLDs (Years Lived with Disability)	South-East Asia	Male	2012	1.24125	1.82251	0.787172
YLDs (Years Lived with Disability)	South-East Asia	Female	2012	0.471022	0.720349	0.295442
YLDs (Years Lived with Disability)	Eastern Mediterranean	Male	2012	1.09963	1.65882	0.693525
YLDs (Years Lived with Disability)	Eastern Mediterranean	Female	2012	0.372613	0.578566	0.23126
YLDs (Years Lived with Disability)	Western Pacific	Male	2013	4.04597	5.988	2.594
YLDs (Years Lived with Disability)	Western Pacific	Female	2013	1.09362	1.64325	0.69528
YLDs (Years Lived with Disability)	Europe	Male	2013	2.68083	3.99279	1.69903
YLDs (Years Lived with Disability)	Europe	Female	2013	3.89698	5.78992	2.50138
YLDs (Years Lived with Disability)	Americas	Male	2013	1.94318	2.87353	1.24802
YLDs (Years Lived with Disability)	Americas	Female	2013	3.59799	5.33597	2.32851
YLDs (Years Lived with Disability)	Africa	Male	2013	0.703526	1.06637	0.44232
YLDs (Years Lived with Disability)	Africa	Female	2013	0.226959	0.346453	0.139916
YLDs (Years Lived with Disability)	South-East Asia	Male	2013	1.24352	1.84177	0.784162
YLDs (Years Lived with Disability)	South-East Asia	Female	2013	0.468967	0.701731	0.291418
YLDs (Years Lived with Disability)	Eastern Mediterranean	Male	2013	1.092	1.66056	0.673774
YLDs (Years Lived with Disability)	Eastern Mediterranean	Female	2013	0.369584	0.578006	0.230753
YLDs (Years Lived with Disability)	Western Pacific	Male	2014	4.05931	6.02723	2.61566
YLDs (Years Lived with Disability)	Western Pacific	Female	2014	1.06918	1.59721	0.680455
YLDs (Years Lived with Disability)	Europe	Male	2014	2.65074	3.94109	1.68286
YLDs (Years Lived with Disability)	Europe	Female	2014	3.84963	5.74315	2.46076
YLDs (Years Lived with Disability)	Americas	Male	2014	1.92148	2.84879	1.23575
YLDs (Years Lived with Disability)	Americas	Female	2014	3.54995	5.2458	2.30176
YLDs (Years Lived with Disability)	Africa	Male	2014	0.705909	1.07657	0.441243
YLDs (Years Lived with Disability)	Africa	Female	2014	0.221463	0.338896	0.137481
YLDs (Years Lived with Disability)	South-East Asia	Male	2014	1.24418	1.84778	0.776716
YLDs (Years Lived with Disability)	South-East Asia	Female	2014	0.466645	0.705154	0.286711
YLDs (Years Lived with Disability)	Eastern Mediterranean	Male	2014	1.08783	1.64765	0.680593
YLDs (Years Lived with Disability)	Eastern Mediterranean	Female	2014	0.368479	0.571859	0.223568
YLDs (Years Lived with Disability)	Western Pacific	Male	2015	4.07188	6.05067	2.61258
YLDs (Years Lived with Disability)	Western Pacific	Female	2015	1.0478	1.58193	0.665334
YLDs (Years Lived with Disability)	Europe	Male	2015	2.63032	3.95667	1.6804
YLDs (Years Lived with Disability)	Europe	Female	2015	3.81495	5.69769	2.41743
YLDs (Years Lived with Disability)	Americas	Male	2015	1.90016	2.83597	1.21546
YLDs (Years Lived with Disability)	Americas	Female	2015	3.50813	5.2043	2.25172
YLDs (Years Lived with Disability)	Africa	Male	2015	0.708582	1.08068	0.441697
YLDs (Years Lived with Disability)	Africa	Female	2015	0.217135	0.332198	0.133947
YLDs (Years Lived with Disability)	South-East Asia	Male	2015	1.2469	1.83913	0.784246
YLDs (Years Lived with Disability)	South-East Asia	Female	2015	0.466236	0.714495	0.286978
YLDs (Years Lived with Disability)	Eastern Mediterranean	Male	2015	1.08607	1.65135	0.680957
YLDs (Years Lived with Disability)	Eastern Mediterranean	Female	2015	0.367698	0.571375	0.22832
YLDs (Years Lived with Disability)	Western Pacific	Male	2016	4.09001	6.05759	2.60759
YLDs (Years Lived with Disability)	Western Pacific	Female	2016	1.02597	1.54413	0.64901
YLDs (Years Lived with Disability)	Europe	Male	2016	2.61543	3.93372	1.65166
YLDs (Years Lived with Disability)	Europe	Female	2016	3.77836	5.61721	2.40621
YLDs (Years Lived with Disability)	Americas	Male	2016	1.88359	2.81597	1.2033
YLDs (Years Lived with Disability)	Americas	Female	2016	3.47071	5.13485	2.25177
YLDs (Years Lived with Disability)	Africa	Male	2016	0.711283	1.08252	0.44418
YLDs (Years Lived with Disability)	Africa	Female	2016	0.214081	0.328071	0.131672
YLDs (Years Lived with Disability)	South-East Asia	Male	2016	1.24872	1.8663	0.787648
YLDs (Years Lived with Disability)	South-East Asia	Female	2016	0.467533	0.716445	0.288729
YLDs (Years Lived with Disability)	Eastern Mediterranean	Male	2016	1.08823	1.65332	0.684245
YLDs (Years Lived with Disability)	Eastern Mediterranean	Female	2016	0.370296	0.569079	0.228892
YLDs (Years Lived with Disability)	Western Pacific	Male	2017	4.10826	6.06948	2.62803
YLDs (Years Lived with Disability)	Western Pacific	Female	2017	1.00234	1.51514	0.636545
YLDs (Years Lived with Disability)	Europe	Male	2017	2.60222	3.91577	1.66094
YLDs (Years Lived with Disability)	Europe	Female	2017	3.7416	5.61808	2.37088
YLDs (Years Lived with Disability)	Americas	Male	2017	1.86731	2.79966	1.19682
YLDs (Years Lived with Disability)	Americas	Female	2017	3.43618	5.05658	2.23462
YLDs (Years Lived with Disability)	Africa	Male	2017	0.714539	1.07823	0.450177
YLDs (Years Lived with Disability)	Africa	Female	2017	0.211833	0.326177	0.130611
YLDs (Years Lived with Disability)	South-East Asia	Male	2017	1.2528	1.86699	0.789991
YLDs (Years Lived with Disability)	South-East Asia	Female	2017	0.468947	0.718751	0.290011
YLDs (Years Lived with Disability)	Eastern Mediterranean	Male	2017	1.09873	1.67748	0.683619
YLDs (Years Lived with Disability)	Eastern Mediterranean	Female	2017	0.373339	0.573497	0.231711
YLDs (Years Lived with Disability)	Western Pacific	Male	2018	4.11944	6.11019	2.63144
YLDs (Years Lived with Disability)	Western Pacific	Female	2018	0.978472	1.47532	0.613186
YLDs (Years Lived with Disability)	Europe	Male	2018	2.58842	3.90892	1.63385
YLDs (Years Lived with Disability)	Europe	Female	2018	3.70346	5.51847	2.36658
YLDs (Years Lived with Disability)	Americas	Male	2018	1.85172	2.75933	1.18047
YLDs (Years Lived with Disability)	Americas	Female	2018	3.40349	4.96409	2.20127
YLDs (Years Lived with Disability)	Africa	Male	2018	0.718063	1.08451	0.450795
YLDs (Years Lived with Disability)	Africa	Female	2018	0.210252	0.326128	0.129646
YLDs (Years Lived with Disability)	South-East Asia	Male	2018	1.25677	1.85698	0.789992
YLDs (Years Lived with Disability)	South-East Asia	Female	2018	0.471223	0.726309	0.284536
YLDs (Years Lived with Disability)	Eastern Mediterranean	Male	2018	1.10428	1.68276	0.680205
YLDs (Years Lived with Disability)	Eastern Mediterranean	Female	2018	0.376638	0.578461	0.23343
YLDs (Years Lived with Disability)	Western Pacific	Male	2019	4.12145	6.08774	2.60508
YLDs (Years Lived with Disability)	Western Pacific	Female	2019	0.959311	1.43511	0.59714
YLDs (Years Lived with Disability)	Europe	Male	2019	2.58292	3.87066	1.63833
YLDs (Years Lived with Disability)	Europe	Female	2019	3.66963	5.50396	2.34789
YLDs (Years Lived with Disability)	Americas	Male	2019	1.83576	2.7481	1.17504
YLDs (Years Lived with Disability)	Americas	Female	2019	3.37115	4.94233	2.19034
YLDs (Years Lived with Disability)	Africa	Male	2019	0.720819	1.08811	0.450584
YLDs (Years Lived with Disability)	Africa	Female	2019	0.208907	0.323356	0.128254
YLDs (Years Lived with Disability)	South-East Asia	Male	2019	1.26088	1.88523	0.797656
YLDs (Years Lived with Disability)	South-East Asia	Female	2019	0.472543	0.727304	0.28582
YLDs (Years Lived with Disability)	Eastern Mediterranean	Male	2019	1.10755	1.68557	0.696292
YLDs (Years Lived with Disability)	Eastern Mediterranean	Female	2019	0.3764	0.593052	0.229369
YLDs (Years Lived with Disability)	Western Pacific	Male	2020	4.10646	6.1013	2.62662
YLDs (Years Lived with Disability)	Western Pacific	Female	2020	0.944995	1.40708	0.587593
YLDs (Years Lived with Disability)	South-East Asia	Male	2020	1.26938	1.87915	0.800297
YLDs (Years Lived with Disability)	South-East Asia	Female	2020	0.473209	0.732421	0.284837
YLDs (Years Lived with Disability)	Eastern Mediterranean	Male	2020	1.10452	1.65386	0.690773
YLDs (Years Lived with Disability)	Eastern Mediterranean	Female	2020	0.374072	0.575289	0.224653
YLDs (Years Lived with Disability)	Americas	Male	2020	1.80228	2.71331	1.15631
YLDs (Years Lived with Disability)	Americas	Female	2020	3.32038	4.80502	2.15984
YLDs (Years Lived with Disability)	Europe	Male	2020	2.57473	3.86173	1.63573
YLDs (Years Lived with Disability)	Europe	Female	2020	3.64746	5.42949	2.32299
YLDs (Years Lived with Disability)	Africa	Male	2020	0.720683	1.09679	0.453772
YLDs (Years Lived with Disability)	Africa	Female	2020	0.208184	0.323291	0.129401
YLDs (Years Lived with Disability)	Western Pacific	Male	2021	4.10009	6.0648	2.64906
YLDs (Years Lived with Disability)	Western Pacific	Female	2021	0.934007	1.3804	0.581195
YLDs (Years Lived with Disability)	South-East Asia	Male	2021	1.27839	1.90792	0.803203
YLDs (Years Lived with Disability)	South-East Asia	Female	2021	0.474892	0.728032	0.287045
YLDs (Years Lived with Disability)	Eastern Mediterranean	Male	2021	1.06371	1.63	0.66309
YLDs (Years Lived with Disability)	Eastern Mediterranean	Female	2021	0.363288	0.559171	0.221806
YLDs (Years Lived with Disability)	Americas	Male	2021	1.79177	2.6846	1.14016
YLDs (Years Lived with Disability)	Americas	Female	2021	3.29656	4.79255	2.15002
YLDs (Years Lived with Disability)	Europe	Male	2021	2.56935	3.86363	1.64178
YLDs (Years Lived with Disability)	Europe	Female	2021	3.62537	5.42994	2.31705
YLDs (Years Lived with Disability)	Africa	Male	2021	0.723916	1.09441	0.456936
YLDs (Years Lived with Disability)	Africa	Female	2021	0.206974	0.31787	0.128288
