# Supplementary material for: Global trends in smoking-attributable rheumatoid arthritis burden: Insights from GBD 2021
Source: PLoS One. 2025 Aug 5;20(8):e0329434. doi: 10.1371/journal.pone.0329434 (PMC12324138; doi:10.1371/journal.pone.0329434)
Supplement: S1 Data — This compressed ZIP archive contains all underlying data required to reproduce the figures and tables presented in the manuscript. (ZIP) [file pone.0329434.s001.zip › S1_Data/Figure4/YLLs.xlsx]

## Sheet: Sheet1
measure_name	WHO	sex	Year	val	upper	lower
YLLs (Years of Life Lost)	Europe	Male	1990	1.27073	1.52514	1.02319
YLLs (Years of Life Lost)	Europe	Female	1990	1.24664	1.51413	0.978362
YLLs (Years of Life Lost)	Western Pacific	Male	1990	2.16659	2.89285	1.31036
YLLs (Years of Life Lost)	Western Pacific	Female	1990	0.653854	0.873109	0.496845
YLLs (Years of Life Lost)	Americas	Male	1990	1.17434	1.4159	0.931405
YLLs (Years of Life Lost)	Americas	Female	1990	1.36994	1.66876	1.07171
YLLs (Years of Life Lost)	Africa	Male	1990	0.332398	0.482506	0.180571
YLLs (Years of Life Lost)	Africa	Female	1990	0.197278	0.279822	0.137993
YLLs (Years of Life Lost)	Eastern Mediterranean	Male	1990	0.513743	0.784102	0.216839
YLLs (Years of Life Lost)	Eastern Mediterranean	Female	1990	0.258038	0.404378	0.139987
YLLs (Years of Life Lost)	South-East Asia	Male	1990	1.16772	1.69625	0.493735
YLLs (Years of Life Lost)	South-East Asia	Female	1990	0.374448	0.559557	0.23468
YLLs (Years of Life Lost)	Europe	Male	1991	1.24189	1.49345	0.998987
YLLs (Years of Life Lost)	Europe	Female	1991	1.20188	1.46181	0.941293
YLLs (Years of Life Lost)	Western Pacific	Male	1991	2.13939	2.95999	1.29202
YLLs (Years of Life Lost)	Western Pacific	Female	1991	0.636962	0.845945	0.473913
YLLs (Years of Life Lost)	Americas	Male	1991	1.15863	1.39986	0.918322
YLLs (Years of Life Lost)	Americas	Female	1991	1.34945	1.64905	1.05481
YLLs (Years of Life Lost)	Africa	Male	1991	0.331591	0.473052	0.177187
YLLs (Years of Life Lost)	Africa	Female	1991	0.190052	0.267671	0.131711
YLLs (Years of Life Lost)	Eastern Mediterranean	Male	1991	0.517066	0.784949	0.218781
YLLs (Years of Life Lost)	Eastern Mediterranean	Female	1991	0.262408	0.402146	0.141609
YLLs (Years of Life Lost)	South-East Asia	Male	1991	1.15099	1.66673	0.481824
YLLs (Years of Life Lost)	South-East Asia	Female	1991	0.369779	0.552708	0.234336
YLLs (Years of Life Lost)	Europe	Male	1992	1.18918	1.43246	0.957412
YLLs (Years of Life Lost)	Europe	Female	1992	1.15821	1.40892	0.908901
YLLs (Years of Life Lost)	Western Pacific	Male	1992	1.93706	2.64255	1.20408
YLLs (Years of Life Lost)	Western Pacific	Female	1992	0.596638	0.816387	0.450871
YLLs (Years of Life Lost)	Americas	Male	1992	1.13585	1.37319	0.900431
YLLs (Years of Life Lost)	Americas	Female	1992	1.2817	1.5635	1.00205
YLLs (Years of Life Lost)	Africa	Male	1992	0.33342	0.473493	0.177415
YLLs (Years of Life Lost)	Africa	Female	1992	0.195322	0.270786	0.139034
YLLs (Years of Life Lost)	Eastern Mediterranean	Male	1992	0.519521	0.792148	0.227732
YLLs (Years of Life Lost)	Eastern Mediterranean	Female	1992	0.269409	0.413792	0.144245
YLLs (Years of Life Lost)	South-East Asia	Male	1992	1.1484	1.66345	0.487059
YLLs (Years of Life Lost)	South-East Asia	Female	1992	0.370584	0.555975	0.23097
YLLs (Years of Life Lost)	Europe	Male	1993	1.13688	1.36641	0.917107
YLLs (Years of Life Lost)	Europe	Female	1993	1.05119	1.28053	0.822771
YLLs (Years of Life Lost)	Western Pacific	Male	1993	1.87607	2.51607	1.19358
YLLs (Years of Life Lost)	Western Pacific	Female	1993	0.575465	0.775701	0.426648
YLLs (Years of Life Lost)	Americas	Male	1993	1.09328	1.32673	0.866466
YLLs (Years of Life Lost)	Americas	Female	1993	1.28349	1.5668	1.00728
YLLs (Years of Life Lost)	Africa	Male	1993	0.318376	0.455784	0.170148
YLLs (Years of Life Lost)	Africa	Female	1993	0.182147	0.259434	0.125452
YLLs (Years of Life Lost)	Eastern Mediterranean	Male	1993	0.528752	0.817036	0.23331
YLLs (Years of Life Lost)	Eastern Mediterranean	Female	1993	0.276229	0.42587	0.151183
YLLs (Years of Life Lost)	South-East Asia	Male	1993	1.1319	1.62746	0.480963
YLLs (Years of Life Lost)	South-East Asia	Female	1993	0.367581	0.543908	0.229412
YLLs (Years of Life Lost)	Europe	Male	1994	1.12594	1.34913	0.910924
YLLs (Years of Life Lost)	Europe	Female	1994	1.012	1.23553	0.792716
YLLs (Years of Life Lost)	Western Pacific	Male	1994	1.8089	2.48103	1.17551
YLLs (Years of Life Lost)	Western Pacific	Female	1994	0.564223	0.753263	0.414941
YLLs (Years of Life Lost)	Americas	Male	1994	1.05286	1.28068	0.834383
YLLs (Years of Life Lost)	Americas	Female	1994	1.29388	1.58071	1.01143
YLLs (Years of Life Lost)	Africa	Male	1994	0.320822	0.461625	0.17069
YLLs (Years of Life Lost)	Africa	Female	1994	0.186103	0.261094	0.129975
YLLs (Years of Life Lost)	Eastern Mediterranean	Male	1994	0.539123	0.819615	0.246612
YLLs (Years of Life Lost)	Eastern Mediterranean	Female	1994	0.283059	0.445169	0.15743
YLLs (Years of Life Lost)	South-East Asia	Male	1994	1.12648	1.59689	0.472531
YLLs (Years of Life Lost)	South-East Asia	Female	1994	0.370072	0.551628	0.236263
YLLs (Years of Life Lost)	Europe	Male	1995	1.09889	1.31933	0.891596
YLLs (Years of Life Lost)	Europe	Female	1995	0.99713	1.21798	0.778026
YLLs (Years of Life Lost)	Western Pacific	Male	1995	1.80843	2.45752	1.20761
YLLs (Years of Life Lost)	Western Pacific	Female	1995	0.547109	0.718473	0.405221
YLLs (Years of Life Lost)	Americas	Male	1995	1.02091	1.24298	0.808998
YLLs (Years of Life Lost)	Americas	Female	1995	1.29553	1.58425	1.01318
YLLs (Years of Life Lost)	Africa	Male	1995	0.333561	0.470182	0.170492
YLLs (Years of Life Lost)	Africa	Female	1995	0.172915	0.249018	0.115989
YLLs (Years of Life Lost)	Eastern Mediterranean	Male	1995	0.54902	0.832087	0.25008
YLLs (Years of Life Lost)	Eastern Mediterranean	Female	1995	0.290374	0.451056	0.164581
YLLs (Years of Life Lost)	South-East Asia	Male	1995	1.13003	1.595	0.468327
YLLs (Years of Life Lost)	South-East Asia	Female	1995	0.379121	0.577122	0.239976
YLLs (Years of Life Lost)	Europe	Male	1996	1.04473	1.26185	0.847926
YLLs (Years of Life Lost)	Europe	Female	1996	0.929487	1.13699	0.725735
YLLs (Years of Life Lost)	Western Pacific	Male	1996	1.73176	2.26049	1.15933
YLLs (Years of Life Lost)	Western Pacific	Female	1996	0.52554	0.687972	0.391301
YLLs (Years of Life Lost)	Americas	Male	1996	0.96346	1.1745	0.763197
YLLs (Years of Life Lost)	Americas	Female	1996	1.23884	1.51642	0.968233
YLLs (Years of Life Lost)	Africa	Male	1996	0.337066	0.471138	0.172994
YLLs (Years of Life Lost)	Africa	Female	1996	0.174365	0.242595	0.118886
YLLs (Years of Life Lost)	Eastern Mediterranean	Male	1996	0.550545	0.861787	0.249763
YLLs (Years of Life Lost)	Eastern Mediterranean	Female	1996	0.292252	0.444816	0.158026
YLLs (Years of Life Lost)	South-East Asia	Male	1996	1.11318	1.61153	0.455748
YLLs (Years of Life Lost)	South-East Asia	Female	1996	0.372315	0.562721	0.23461
YLLs (Years of Life Lost)	Europe	Male	1997	0.956512	1.16003	0.774865
YLLs (Years of Life Lost)	Europe	Female	1997	0.882304	1.08002	0.688109
YLLs (Years of Life Lost)	Western Pacific	Male	1997	1.68016	2.18311	1.0945
YLLs (Years of Life Lost)	Western Pacific	Female	1997	0.493576	0.64195	0.362169
YLLs (Years of Life Lost)	Americas	Male	1997	0.919165	1.12084	0.728635
YLLs (Years of Life Lost)	Americas	Female	1997	1.19792	1.46872	0.93595
YLLs (Years of Life Lost)	Africa	Male	1997	0.354578	0.486673	0.179781
YLLs (Years of Life Lost)	Africa	Female	1997	0.186798	0.250742	0.132901
YLLs (Years of Life Lost)	Eastern Mediterranean	Male	1997	0.549696	0.852253	0.252922
YLLs (Years of Life Lost)	Eastern Mediterranean	Female	1997	0.292321	0.442298	0.166141
YLLs (Years of Life Lost)	South-East Asia	Male	1997	1.09507	1.58121	0.466699
YLLs (Years of Life Lost)	South-East Asia	Female	1997	0.364905	0.556937	0.232726
YLLs (Years of Life Lost)	Europe	Male	1998	0.870797	1.05573	0.70809
YLLs (Years of Life Lost)	Europe	Female	1998	0.820123	1.00355	0.639691
YLLs (Years of Life Lost)	Western Pacific	Male	1998	1.68001	2.24759	1.08669
YLLs (Years of Life Lost)	Western Pacific	Female	1998	0.479919	0.623418	0.357958
YLLs (Years of Life Lost)	Americas	Male	1998	0.897616	1.0954	0.711838
YLLs (Years of Life Lost)	Americas	Female	1998	1.20353	1.47512	0.942305
YLLs (Years of Life Lost)	Africa	Male	1998	0.356794	0.486847	0.178671
YLLs (Years of Life Lost)	Africa	Female	1998	0.181238	0.241345	0.127036
YLLs (Years of Life Lost)	Eastern Mediterranean	Male	1998	0.540141	0.858265	0.254344
YLLs (Years of Life Lost)	Eastern Mediterranean	Female	1998	0.290397	0.435174	0.164155
YLLs (Years of Life Lost)	South-East Asia	Male	1998	1.08088	1.538	0.467029
YLLs (Years of Life Lost)	South-East Asia	Female	1998	0.366274	0.565134	0.231929
YLLs (Years of Life Lost)	Europe	Male	1999	0.864233	1.04595	0.704347
YLLs (Years of Life Lost)	Europe	Female	1999	0.797744	0.977754	0.622303
YLLs (Years of Life Lost)	Western Pacific	Male	1999	1.67362	2.16111	1.09401
YLLs (Years of Life Lost)	Western Pacific	Female	1999	0.464298	0.6101	0.344004
YLLs (Years of Life Lost)	Americas	Male	1999	0.94283	1.15184	0.747323
YLLs (Years of Life Lost)	Americas	Female	1999	1.28318	1.57723	1.00311
YLLs (Years of Life Lost)	Africa	Male	1999	0.336047	0.461413	0.164522
YLLs (Years of Life Lost)	Africa	Female	1999	0.176124	0.239266	0.121488
YLLs (Years of Life Lost)	Eastern Mediterranean	Male	1999	0.530106	0.833411	0.244138
YLLs (Years of Life Lost)	Eastern Mediterranean	Female	1999	0.288414	0.429266	0.156358
YLLs (Years of Life Lost)	South-East Asia	Male	1999	1.02041	1.47615	0.433738
YLLs (Years of Life Lost)	South-East Asia	Female	1999	0.353004	0.541733	0.224025
YLLs (Years of Life Lost)	Europe	Male	2000	0.875263	1.05962	0.713105
YLLs (Years of Life Lost)	Europe	Female	2000	0.806335	0.991979	0.629135
YLLs (Years of Life Lost)	Western Pacific	Male	2000	1.7356	2.28541	1.06557
YLLs (Years of Life Lost)	Western Pacific	Female	2000	0.455211	0.600125	0.33387
YLLs (Years of Life Lost)	Americas	Male	2000	0.931937	1.13719	0.738081
YLLs (Years of Life Lost)	Americas	Female	2000	1.27896	1.57868	0.996895
YLLs (Years of Life Lost)	Africa	Male	2000	0.337426	0.465205	0.164499
YLLs (Years of Life Lost)	Africa	Female	2000	0.175781	0.233237	0.121009
YLLs (Years of Life Lost)	Eastern Mediterranean	Male	2000	0.517794	0.80101	0.245443
YLLs (Years of Life Lost)	Eastern Mediterranean	Female	2000	0.28632	0.435125	0.159775
YLLs (Years of Life Lost)	South-East Asia	Male	2000	0.993418	1.41808	0.423719
YLLs (Years of Life Lost)	South-East Asia	Female	2000	0.340909	0.524813	0.215658
YLLs (Years of Life Lost)	Europe	Male	2001	0.901295	1.08969	0.734589
YLLs (Years of Life Lost)	Europe	Female	2001	0.810462	0.996972	0.633068
YLLs (Years of Life Lost)	Western Pacific	Male	2001	1.83513	2.41354	1.0964
YLLs (Years of Life Lost)	Western Pacific	Female	2001	0.457909	0.593656	0.338798
YLLs (Years of Life Lost)	Americas	Male	2001	0.904645	1.10451	0.716584
YLLs (Years of Life Lost)	Americas	Female	2001	1.25567	1.54589	0.981916
YLLs (Years of Life Lost)	Africa	Male	2001	0.318848	0.433423	0.159591
YLLs (Years of Life Lost)	Africa	Female	2001	0.166211	0.222119	0.114673
YLLs (Years of Life Lost)	Eastern Mediterranean	Male	2001	0.506693	0.800617	0.233895
YLLs (Years of Life Lost)	Eastern Mediterranean	Female	2001	0.284843	0.429133	0.157109
YLLs (Years of Life Lost)	South-East Asia	Male	2001	0.987649	1.41263	0.416319
YLLs (Years of Life Lost)	South-East Asia	Female	2001	0.34017	0.52983	0.214826
YLLs (Years of Life Lost)	Europe	Male	2002	0.877057	1.06175	0.71373
YLLs (Years of Life Lost)	Europe	Female	2002	0.792455	0.977326	0.620639
YLLs (Years of Life Lost)	Western Pacific	Male	2002	1.87956	2.50014	1.07175
YLLs (Years of Life Lost)	Western Pacific	Female	2002	0.45039	0.578422	0.332819
YLLs (Years of Life Lost)	Americas	Male	2002	0.883779	1.07967	0.697359
YLLs (Years of Life Lost)	Americas	Female	2002	1.23635	1.52257	0.96749
YLLs (Years of Life Lost)	Africa	Male	2002	0.300573	0.412151	0.154538
YLLs (Years of Life Lost)	Africa	Female	2002	0.15921	0.214686	0.113816
YLLs (Years of Life Lost)	Eastern Mediterranean	Male	2002	0.498089	0.778268	0.229582
YLLs (Years of Life Lost)	Eastern Mediterranean	Female	2002	0.283295	0.440895	0.155078
YLLs (Years of Life Lost)	South-East Asia	Male	2002	0.9763	1.38256	0.412512
YLLs (Years of Life Lost)	South-East Asia	Female	2002	0.346738	0.538772	0.219942
YLLs (Years of Life Lost)	Europe	Male	2003	0.84419	1.02303	0.685112
YLLs (Years of Life Lost)	Europe	Female	2003	0.777148	0.955449	0.608428
YLLs (Years of Life Lost)	Western Pacific	Male	2003	1.95426	2.54539	1.07609
YLLs (Years of Life Lost)	Western Pacific	Female	2003	0.444447	0.571195	0.328591
YLLs (Years of Life Lost)	Americas	Male	2003	0.846745	1.03571	0.667052
YLLs (Years of Life Lost)	Americas	Female	2003	1.19496	1.47279	0.937512
YLLs (Years of Life Lost)	Africa	Male	2003	0.283222	0.395396	0.149396
YLLs (Years of Life Lost)	Africa	Female	2003	0.152468	0.21109	0.110646
YLLs (Years of Life Lost)	Eastern Mediterranean	Male	2003	0.490237	0.743104	0.225242
YLLs (Years of Life Lost)	Eastern Mediterranean	Female	2003	0.281055	0.421824	0.154328
YLLs (Years of Life Lost)	South-East Asia	Male	2003	0.984172	1.40658	0.420323
YLLs (Years of Life Lost)	South-East Asia	Female	2003	0.35159	0.539841	0.227229
YLLs (Years of Life Lost)	Europe	Male	2004	0.783344	0.951454	0.634847
YLLs (Years of Life Lost)	Europe	Female	2004	0.725185	0.893298	0.567178
YLLs (Years of Life Lost)	Western Pacific	Male	2004	2.02052	2.63865	1.09426
YLLs (Years of Life Lost)	Western Pacific	Female	2004	0.440037	0.570126	0.323152
YLLs (Years of Life Lost)	Americas	Male	2004	0.785631	0.960166	0.618463
YLLs (Years of Life Lost)	Americas	Female	2004	1.1498	1.41406	0.902739
YLLs (Years of Life Lost)	Africa	Male	2004	0.255744	0.364314	0.139477
YLLs (Years of Life Lost)	Africa	Female	2004	0.142018	0.196678	0.103498
YLLs (Years of Life Lost)	Eastern Mediterranean	Male	2004	0.481461	0.776803	0.223939
YLLs (Years of Life Lost)	Eastern Mediterranean	Female	2004	0.275928	0.41319	0.153725
YLLs (Years of Life Lost)	South-East Asia	Male	2004	0.977924	1.41819	0.418521
YLLs (Years of Life Lost)	South-East Asia	Female	2004	0.349171	0.531799	0.220399
YLLs (Years of Life Lost)	Europe	Male	2005	0.773571	0.935412	0.622563
YLLs (Years of Life Lost)	Europe	Female	2005	0.712055	0.881175	0.557207
YLLs (Years of Life Lost)	Western Pacific	Male	2005	2.02048	2.65579	1.04869
YLLs (Years of Life Lost)	Western Pacific	Female	2005	0.423467	0.548196	0.306032
YLLs (Years of Life Lost)	Americas	Male	2005	0.757819	0.928416	0.595968
YLLs (Years of Life Lost)	Americas	Female	2005	1.12041	1.37853	0.878423
YLLs (Years of Life Lost)	Africa	Male	2005	0.23989	0.34798	0.132652
YLLs (Years of Life Lost)	Africa	Female	2005	0.133989	0.186913	0.0971408
YLLs (Years of Life Lost)	Eastern Mediterranean	Male	2005	0.470629	0.767929	0.211968
YLLs (Years of Life Lost)	Eastern Mediterranean	Female	2005	0.269957	0.402521	0.146513
YLLs (Years of Life Lost)	South-East Asia	Male	2005	0.949551	1.38038	0.400254
YLLs (Years of Life Lost)	South-East Asia	Female	2005	0.345019	0.532803	0.222323
YLLs (Years of Life Lost)	Europe	Male	2006	0.721212	0.872302	0.580671
YLLs (Years of Life Lost)	Europe	Female	2006	0.679694	0.838619	0.532511
YLLs (Years of Life Lost)	Western Pacific	Male	2006	1.94189	2.57982	1.03617
YLLs (Years of Life Lost)	Western Pacific	Female	2006	0.39429	0.508938	0.291512
YLLs (Years of Life Lost)	Americas	Male	2006	0.738815	0.904029	0.581295
YLLs (Years of Life Lost)	Americas	Female	2006	1.08701	1.33434	0.852738
YLLs (Years of Life Lost)	Africa	Male	2006	0.226202	0.3338	0.128211
YLLs (Years of Life Lost)	Africa	Female	2006	0.126338	0.174419	0.0926875
YLLs (Years of Life Lost)	Eastern Mediterranean	Male	2006	0.457737	0.733996	0.21649
YLLs (Years of Life Lost)	Eastern Mediterranean	Female	2006	0.261796	0.403487	0.145692
YLLs (Years of Life Lost)	South-East Asia	Male	2006	0.950242	1.37145	0.394899
YLLs (Years of Life Lost)	South-East Asia	Female	2006	0.350195	0.526732	0.219804
YLLs (Years of Life Lost)	Europe	Male	2007	0.67736	0.818264	0.544851
YLLs (Years of Life Lost)	Europe	Female	2007	0.65526	0.806231	0.5148
YLLs (Years of Life Lost)	Western Pacific	Male	2007	1.90424	2.52337	0.990545
YLLs (Years of Life Lost)	Western Pacific	Female	2007	0.365009	0.462961	0.26586
YLLs (Years of Life Lost)	Americas	Male	2007	0.710787	0.869434	0.558737
YLLs (Years of Life Lost)	Americas	Female	2007	1.05202	1.29391	0.825613
YLLs (Years of Life Lost)	Africa	Male	2007	0.208334	0.314881	0.121762
YLLs (Years of Life Lost)	Africa	Female	2007	0.1164	0.157393	0.0853081
YLLs (Years of Life Lost)	Eastern Mediterranean	Male	2007	0.444934	0.721035	0.202529
YLLs (Years of Life Lost)	Eastern Mediterranean	Female	2007	0.251764	0.372296	0.140179
YLLs (Years of Life Lost)	South-East Asia	Male	2007	0.982142	1.40017	0.408142
YLLs (Years of Life Lost)	South-East Asia	Female	2007	0.357135	0.555394	0.226844
YLLs (Years of Life Lost)	Europe	Male	2008	0.651735	0.787792	0.523804
YLLs (Years of Life Lost)	Europe	Female	2008	0.648067	0.799094	0.50942
YLLs (Years of Life Lost)	Western Pacific	Male	2008	1.9036	2.49104	0.966636
YLLs (Years of Life Lost)	Western Pacific	Female	2008	0.347418	0.44461	0.251518
YLLs (Years of Life Lost)	Americas	Male	2008	0.705194	0.862053	0.553661
YLLs (Years of Life Lost)	Americas	Female	2008	1.04804	1.29299	0.821781
YLLs (Years of Life Lost)	Africa	Male	2008	0.192574	0.297172	0.113549
YLLs (Years of Life Lost)	Africa	Female	2008	0.108915	0.146714	0.0787858
YLLs (Years of Life Lost)	Eastern Mediterranean	Male	2008	0.433807	0.691153	0.211213
YLLs (Years of Life Lost)	Eastern Mediterranean	Female	2008	0.24189	0.363021	0.135023
YLLs (Years of Life Lost)	South-East Asia	Male	2008	0.996113	1.41863	0.406401
YLLs (Years of Life Lost)	South-East Asia	Female	2008	0.354497	0.550302	0.227039
YLLs (Years of Life Lost)	Europe	Male	2009	0.637227	0.771179	0.511582
YLLs (Years of Life Lost)	Europe	Female	2009	0.617437	0.760661	0.485795
YLLs (Years of Life Lost)	Western Pacific	Male	2009	1.88043	2.48873	0.993
YLLs (Years of Life Lost)	Western Pacific	Female	2009	0.331712	0.429465	0.238049
YLLs (Years of Life Lost)	Americas	Male	2009	0.670853	0.81952	0.526539
YLLs (Years of Life Lost)	Americas	Female	2009	1.00193	1.23821	0.782328
YLLs (Years of Life Lost)	Africa	Male	2009	0.179589	0.283656	0.108309
YLLs (Years of Life Lost)	Africa	Female	2009	0.102552	0.139268	0.0747071
YLLs (Years of Life Lost)	Eastern Mediterranean	Male	2009	0.422702	0.696013	0.19982
YLLs (Years of Life Lost)	Eastern Mediterranean	Female	2009	0.232259	0.34821	0.132958
YLLs (Years of Life Lost)	South-East Asia	Male	2009	0.957884	1.37959	0.401261
YLLs (Years of Life Lost)	South-East Asia	Female	2009	0.340212	0.533484	0.218667
YLLs (Years of Life Lost)	Europe	Male	2010	0.632901	0.766386	0.505335
YLLs (Years of Life Lost)	Europe	Female	2010	0.597141	0.737305	0.469238
YLLs (Years of Life Lost)	Western Pacific	Male	2010	1.85261	2.42634	0.929874
YLLs (Years of Life Lost)	Western Pacific	Female	2010	0.314899	0.40675	0.2283
YLLs (Years of Life Lost)	Americas	Male	2010	0.639983	0.781481	0.502392
YLLs (Years of Life Lost)	Americas	Female	2010	0.973658	1.20682	0.756161
YLLs (Years of Life Lost)	Africa	Male	2010	0.167377	0.267734	0.101972
YLLs (Years of Life Lost)	Africa	Female	2010	0.0967298	0.132486	0.0707257
YLLs (Years of Life Lost)	Eastern Mediterranean	Male	2010	0.412134	0.659409	0.193504
YLLs (Years of Life Lost)	Eastern Mediterranean	Female	2010	0.222377	0.339921	0.12474
YLLs (Years of Life Lost)	South-East Asia	Male	2010	0.948606	1.36697	0.406071
YLLs (Years of Life Lost)	South-East Asia	Female	2010	0.328906	0.507698	0.210101
YLLs (Years of Life Lost)	Europe	Male	2011	0.616233	0.745734	0.491632
YLLs (Years of Life Lost)	Europe	Female	2011	0.587813	0.723489	0.462582
YLLs (Years of Life Lost)	Western Pacific	Male	2011	1.79566	2.43414	0.949592
YLLs (Years of Life Lost)	Western Pacific	Female	2011	0.298422	0.383998	0.215716
YLLs (Years of Life Lost)	Americas	Male	2011	0.609851	0.745038	0.479072
YLLs (Years of Life Lost)	Americas	Female	2011	0.942732	1.16762	0.732369
YLLs (Years of Life Lost)	Africa	Male	2011	0.155993	0.253164	0.0968822
YLLs (Years of Life Lost)	Africa	Female	2011	0.0904783	0.126623	0.0656676
YLLs (Years of Life Lost)	Eastern Mediterranean	Male	2011	0.399846	0.611602	0.191403
YLLs (Years of Life Lost)	Eastern Mediterranean	Female	2011	0.212973	0.322615	0.121562
YLLs (Years of Life Lost)	South-East Asia	Male	2011	0.930024	1.32799	0.404063
YLLs (Years of Life Lost)	South-East Asia	Female	2011	0.326953	0.510205	0.212325
YLLs (Years of Life Lost)	Europe	Male	2012	0.609399	0.739409	0.484702
YLLs (Years of Life Lost)	Europe	Female	2012	0.576631	0.70715	0.453941
YLLs (Years of Life Lost)	Western Pacific	Male	2012	1.74265	2.34289	0.909665
YLLs (Years of Life Lost)	Western Pacific	Female	2012	0.279326	0.359776	0.19895
YLLs (Years of Life Lost)	Americas	Male	2012	0.588181	0.719962	0.461338
YLLs (Years of Life Lost)	Americas	Female	2012	0.900574	1.11612	0.69839
YLLs (Years of Life Lost)	Africa	Male	2012	0.147083	0.239679	0.0918974
YLLs (Years of Life Lost)	Africa	Female	2012	0.0850319	0.11865	0.061592
YLLs (Years of Life Lost)	Eastern Mediterranean	Male	2012	0.388398	0.621954	0.181453
YLLs (Years of Life Lost)	Eastern Mediterranean	Female	2012	0.203232	0.308934	0.117724
YLLs (Years of Life Lost)	South-East Asia	Male	2012	0.892402	1.28561	0.390524
YLLs (Years of Life Lost)	South-East Asia	Female	2012	0.329808	0.510033	0.208727
YLLs (Years of Life Lost)	Europe	Male	2013	0.620832	0.752416	0.492775
YLLs (Years of Life Lost)	Europe	Female	2013	0.568037	0.694823	0.445879
YLLs (Years of Life Lost)	Western Pacific	Male	2013	1.69305	2.31937	0.859079
YLLs (Years of Life Lost)	Western Pacific	Female	2013	0.26645	0.34397	0.191538
YLLs (Years of Life Lost)	Americas	Male	2013	0.571454	0.700282	0.447401
YLLs (Years of Life Lost)	Americas	Female	2013	0.857623	1.06352	0.665544
YLLs (Years of Life Lost)	Africa	Male	2013	0.139013	0.226983	0.086549
YLLs (Years of Life Lost)	Africa	Female	2013	0.0805724	0.112066	0.0581966
YLLs (Years of Life Lost)	Eastern Mediterranean	Male	2013	0.375479	0.593494	0.175118
YLLs (Years of Life Lost)	Eastern Mediterranean	Female	2013	0.196239	0.3096	0.115557
YLLs (Years of Life Lost)	South-East Asia	Male	2013	0.898738	1.29799	0.391824
YLLs (Years of Life Lost)	South-East Asia	Female	2013	0.329102	0.516701	0.207318
YLLs (Years of Life Lost)	Europe	Male	2014	0.645453	0.7819	0.512634
YLLs (Years of Life Lost)	Europe	Female	2014	0.563009	0.688264	0.441977
YLLs (Years of Life Lost)	Western Pacific	Male	2014	1.63929	2.21442	0.835991
YLLs (Years of Life Lost)	Western Pacific	Female	2014	0.252058	0.334249	0.176849
YLLs (Years of Life Lost)	Americas	Male	2014	0.56073	0.688636	0.438615
YLLs (Years of Life Lost)	Americas	Female	2014	0.816142	1.01256	0.630557
YLLs (Years of Life Lost)	Africa	Male	2014	0.133029	0.218935	0.0836604
YLLs (Years of Life Lost)	Africa	Female	2014	0.0781139	0.11044	0.0565165
YLLs (Years of Life Lost)	Eastern Mediterranean	Male	2014	0.363559	0.555473	0.17265
YLLs (Years of Life Lost)	Eastern Mediterranean	Female	2014	0.188859	0.295081	0.107556
YLLs (Years of Life Lost)	South-East Asia	Male	2014	0.912733	1.32693	0.397447
YLLs (Years of Life Lost)	South-East Asia	Female	2014	0.316897	0.504001	0.195961
YLLs (Years of Life Lost)	Europe	Male	2015	0.684049	0.829075	0.543238
YLLs (Years of Life Lost)	Europe	Female	2015	0.563843	0.689932	0.441378
YLLs (Years of Life Lost)	Western Pacific	Male	2015	1.60212	2.15842	0.834349
YLLs (Years of Life Lost)	Western Pacific	Female	2015	0.243684	0.323672	0.172244
YLLs (Years of Life Lost)	Americas	Male	2015	0.530923	0.652977	0.413898
YLLs (Years of Life Lost)	Americas	Female	2015	0.781824	0.971622	0.603696
YLLs (Years of Life Lost)	Africa	Male	2015	0.128792	0.214985	0.0819257
YLLs (Years of Life Lost)	Africa	Female	2015	0.075677	0.105569	0.0543388
YLLs (Years of Life Lost)	Eastern Mediterranean	Male	2015	0.353822	0.554945	0.16801
YLLs (Years of Life Lost)	Eastern Mediterranean	Female	2015	0.183562	0.286305	0.101661
YLLs (Years of Life Lost)	South-East Asia	Male	2015	0.874132	1.27122	0.384582
YLLs (Years of Life Lost)	South-East Asia	Female	2015	0.304768	0.498324	0.191385
YLLs (Years of Life Lost)	Europe	Male	2016	0.697732	0.842376	0.554811
YLLs (Years of Life Lost)	Europe	Female	2016	0.556732	0.680981	0.43764
YLLs (Years of Life Lost)	Western Pacific	Male	2016	1.59442	2.14461	0.834613
YLLs (Years of Life Lost)	Western Pacific	Female	2016	0.236992	0.31464	0.164735
YLLs (Years of Life Lost)	Americas	Male	2016	0.534331	0.659279	0.417472
YLLs (Years of Life Lost)	Americas	Female	2016	0.762285	0.945257	0.591192
YLLs (Years of Life Lost)	Africa	Male	2016	0.124319	0.208375	0.0792768
YLLs (Years of Life Lost)	Africa	Female	2016	0.0731862	0.105891	0.0525878
YLLs (Years of Life Lost)	Eastern Mediterranean	Male	2016	0.343608	0.544121	0.1665
YLLs (Years of Life Lost)	Eastern Mediterranean	Female	2016	0.177384	0.286539	0.101753
YLLs (Years of Life Lost)	South-East Asia	Male	2016	0.843145	1.2207	0.369739
YLLs (Years of Life Lost)	South-East Asia	Female	2016	0.291619	0.483034	0.186136
YLLs (Years of Life Lost)	Europe	Male	2017	0.688441	0.830466	0.546416
YLLs (Years of Life Lost)	Europe	Female	2017	0.534121	0.653491	0.418792
YLLs (Years of Life Lost)	Western Pacific	Male	2017	1.58014	2.21483	0.877848
YLLs (Years of Life Lost)	Western Pacific	Female	2017	0.233676	0.309413	0.168717
YLLs (Years of Life Lost)	Americas	Male	2017	0.502941	0.620702	0.392517
YLLs (Years of Life Lost)	Americas	Female	2017	0.731764	0.904093	0.566619
YLLs (Years of Life Lost)	Africa	Male	2017	0.118574	0.198174	0.0750198
YLLs (Years of Life Lost)	Africa	Female	2017	0.0690342	0.10191	0.048515
YLLs (Years of Life Lost)	Eastern Mediterranean	Male	2017	0.335323	0.54263	0.162064
YLLs (Years of Life Lost)	Eastern Mediterranean	Female	2017	0.171914	0.263849	0.0987214
YLLs (Years of Life Lost)	South-East Asia	Male	2017	0.834777	1.19381	0.36845
YLLs (Years of Life Lost)	South-East Asia	Female	2017	0.288036	0.468236	0.184928
YLLs (Years of Life Lost)	Europe	Male	2018	0.684156	0.828292	0.544288
YLLs (Years of Life Lost)	Europe	Female	2018	0.525257	0.643241	0.413621
YLLs (Years of Life Lost)	Western Pacific	Male	2018	1.54922	2.17814	0.840316
YLLs (Years of Life Lost)	Western Pacific	Female	2018	0.226592	0.306265	0.160547
YLLs (Years of Life Lost)	Americas	Male	2018	0.474433	0.585072	0.369735
YLLs (Years of Life Lost)	Americas	Female	2018	0.69259	0.85693	0.537116
YLLs (Years of Life Lost)	Africa	Male	2018	0.116267	0.193402	0.0730312
YLLs (Years of Life Lost)	Africa	Female	2018	0.0673466	0.097834	0.0467909
YLLs (Years of Life Lost)	Eastern Mediterranean	Male	2018	0.325998	0.52878	0.159757
YLLs (Years of Life Lost)	Eastern Mediterranean	Female	2018	0.166811	0.260843	0.0941033
YLLs (Years of Life Lost)	South-East Asia	Male	2018	0.841729	1.23299	0.375082
YLLs (Years of Life Lost)	South-East Asia	Female	2018	0.285267	0.462275	0.18582
YLLs (Years of Life Lost)	Europe	Male	2019	0.67263	0.811033	0.534448
YLLs (Years of Life Lost)	Europe	Female	2019	0.493329	0.607406	0.388249
YLLs (Years of Life Lost)	Western Pacific	Male	2019	1.52706	2.13585	0.822082
YLLs (Years of Life Lost)	Western Pacific	Female	2019	0.218238	0.300465	0.150815
YLLs (Years of Life Lost)	Americas	Male	2019	0.460445	0.56814	0.35768
YLLs (Years of Life Lost)	Americas	Female	2019	0.668315	0.825968	0.51778
YLLs (Years of Life Lost)	Africa	Male	2019	0.113121	0.191325	0.0720324
YLLs (Years of Life Lost)	Africa	Female	2019	0.064318	0.0958075	0.044512
YLLs (Years of Life Lost)	Eastern Mediterranean	Male	2019	0.318637	0.51527	0.160474
YLLs (Years of Life Lost)	Eastern Mediterranean	Female	2019	0.162349	0.273331	0.0911108
YLLs (Years of Life Lost)	South-East Asia	Male	2019	0.839492	1.22546	0.375273
YLLs (Years of Life Lost)	South-East Asia	Female	2019	0.275775	0.450168	0.180132
YLLs (Years of Life Lost)	Western Pacific	Male	2020	1.50215	2.1472	0.758624
YLLs (Years of Life Lost)	Western Pacific	Female	2020	0.209926	0.29855	0.142117
YLLs (Years of Life Lost)	Europe	Male	2020	0.64508	0.788201	0.509591
YLLs (Years of Life Lost)	Europe	Female	2020	0.466293	0.572248	0.364576
YLLs (Years of Life Lost)	Americas	Male	2020	0.45772	0.570795	0.353966
YLLs (Years of Life Lost)	Americas	Female	2020	0.655832	0.810044	0.510033
YLLs (Years of Life Lost)	Eastern Mediterranean	Male	2020	0.311069	0.509461	0.152369
YLLs (Years of Life Lost)	Eastern Mediterranean	Female	2020	0.157138	0.255355	0.0861172
YLLs (Years of Life Lost)	South-East Asia	Male	2020	0.828843	1.21782	0.366381
YLLs (Years of Life Lost)	South-East Asia	Female	2020	0.259805	0.427788	0.171993
YLLs (Years of Life Lost)	Africa	Male	2020	0.112712	0.19054	0.0694751
YLLs (Years of Life Lost)	Africa	Female	2020	0.0652448	0.0963976	0.0444602
YLLs (Years of Life Lost)	Western Pacific	Male	2021	1.48285	2.08539	0.727748
YLLs (Years of Life Lost)	Western Pacific	Female	2021	0.205816	0.283361	0.13789
YLLs (Years of Life Lost)	Europe	Male	2021	0.641809	0.776413	0.50634
YLLs (Years of Life Lost)	Europe	Female	2021	0.465459	0.578389	0.366346
YLLs (Years of Life Lost)	Americas	Male	2021	0.469115	0.600302	0.355226
YLLs (Years of Life Lost)	Americas	Female	2021	0.660088	0.825946	0.509655
YLLs (Years of Life Lost)	Eastern Mediterranean	Male	2021	0.303887	0.471231	0.15574
YLLs (Years of Life Lost)	Eastern Mediterranean	Female	2021	0.152734	0.238551	0.0867153
YLLs (Years of Life Lost)	South-East Asia	Male	2021	0.813518	1.2158	0.350952
YLLs (Years of Life Lost)	South-East Asia	Female	2021	0.247448	0.406987	0.16019
YLLs (Years of Life Lost)	Africa	Male	2021	0.11165	0.185534	0.0708343
YLLs (Years of Life Lost)	Africa	Female	2021	0.0637739	0.0940373	0.0433724
