# Supplementary material for: Global trends in smoking-attributable rheumatoid arthritis burden: Insights from GBD 2021
Source: PLoS One. 2025 Aug 5;20(8):e0329434. doi: 10.1371/journal.pone.0329434 (PMC12324138; doi:10.1371/journal.pone.0329434)
Supplement: S1 Data — This compressed ZIP archive contains all underlying data required to reproduce the figures and tables presented in the manuscript. (ZIP) [file pone.0329434.s001.zip › S1_Data/Figure4/deaths.xlsx]

## Sheet: Sheet1
measure_name	WHO	sex	Year	val	upper	lower
Deaths	Eastern Mediterranean	Male	1990	0.0274875	0.0422675	0.0115546
Deaths	Eastern Mediterranean	Female	1990	0.011499	0.0184081	0.00641289
Deaths	South-East Asia	Male	1990	0.0616035	0.0898483	0.0265338
Deaths	South-East Asia	Female	1990	0.018608	0.028697	0.0115676
Deaths	Africa	Male	1990	0.0126487	0.0186767	0.00710488
Deaths	Africa	Female	1990	0.00779332	0.0113812	0.0051639
Deaths	Americas	Male	1990	0.0517191	0.0628488	0.0406032
Deaths	Americas	Female	1990	0.0542629	0.0666807	0.0423518
Deaths	Western Pacific	Male	1990	0.100172	0.134447	0.0625516
Deaths	Western Pacific	Female	1990	0.0298808	0.0398918	0.0227933
Deaths	Europe	Male	1990	0.0547495	0.066348	0.0438372
Deaths	Europe	Female	1990	0.0507611	0.0622956	0.039634
Deaths	Eastern Mediterranean	Male	1991	0.0277184	0.0429612	0.0114937
Deaths	Eastern Mediterranean	Female	1991	0.0117254	0.0186089	0.00643596
Deaths	South-East Asia	Male	1991	0.0608496	0.0884118	0.0257088
Deaths	South-East Asia	Female	1991	0.0184426	0.0282583	0.0113855
Deaths	Africa	Male	1991	0.0126437	0.0182733	0.00707687
Deaths	Africa	Female	1991	0.007533	0.0110975	0.00502724
Deaths	Americas	Male	1991	0.051185	0.0622409	0.0402442
Deaths	Americas	Female	1991	0.0534259	0.0657973	0.041785
Deaths	Western Pacific	Male	1991	0.0983818	0.133746	0.0611576
Deaths	Western Pacific	Female	1991	0.0291017	0.0385731	0.0218861
Deaths	Europe	Male	1991	0.0535329	0.0650745	0.0427799
Deaths	Europe	Female	1991	0.0488911	0.0600744	0.0380918
Deaths	Eastern Mediterranean	Male	1992	0.0278831	0.0433927	0.0118042
Deaths	Eastern Mediterranean	Female	1992	0.0120544	0.0190165	0.00671398
Deaths	South-East Asia	Male	1992	0.0607967	0.0888685	0.0255538
Deaths	South-East Asia	Female	1992	0.0186897	0.0287362	0.0115825
Deaths	Africa	Male	1992	0.0126855	0.0182602	0.00711944
Deaths	Africa	Female	1992	0.00774587	0.011121	0.00528105
Deaths	Americas	Male	1992	0.0502936	0.061255	0.0396535
Deaths	Americas	Female	1992	0.0511248	0.0629216	0.0400903
Deaths	Western Pacific	Male	1992	0.0894139	0.120667	0.0563914
Deaths	Western Pacific	Female	1992	0.0273999	0.0373361	0.0205193
Deaths	Europe	Male	1992	0.0508625	0.0619552	0.040695
Deaths	Europe	Female	1992	0.0473245	0.0581784	0.036816
Deaths	Eastern Mediterranean	Male	1993	0.028385	0.0442156	0.012475
Deaths	Eastern Mediterranean	Female	1993	0.0123784	0.0197852	0.00688931
Deaths	South-East Asia	Male	1993	0.0599841	0.0874599	0.0252616
Deaths	South-East Asia	Female	1993	0.0185933	0.0280882	0.0116823
Deaths	Africa	Male	1993	0.0122687	0.0177307	0.00683891
Deaths	Africa	Female	1993	0.00735101	0.0107798	0.00493058
Deaths	Americas	Male	1993	0.0483215	0.0591573	0.0380436
Deaths	Americas	Female	1993	0.0518487	0.064041	0.040606
Deaths	Western Pacific	Male	1993	0.0866353	0.114795	0.0547702
Deaths	Western Pacific	Female	1993	0.0264872	0.0354389	0.0193298
Deaths	Europe	Male	1993	0.0475221	0.0579973	0.0379562
Deaths	Europe	Female	1993	0.0424444	0.0521239	0.0331598
Deaths	Eastern Mediterranean	Male	1994	0.0289393	0.0442105	0.0132295
Deaths	Eastern Mediterranean	Female	1994	0.0126992	0.0198838	0.00709281
Deaths	South-East Asia	Male	1994	0.0597959	0.0857687	0.0248175
Deaths	South-East Asia	Female	1994	0.018852	0.0287768	0.0117158
Deaths	Africa	Male	1994	0.012422	0.0176031	0.00683229
Deaths	Africa	Female	1994	0.00754263	0.0108	0.00516676
Deaths	Americas	Male	1994	0.0469967	0.0576457	0.0370533
Deaths	Americas	Female	1994	0.0523268	0.0646614	0.0408691
Deaths	Western Pacific	Male	1994	0.0842151	0.115261	0.0562218
Deaths	Western Pacific	Female	1994	0.0260816	0.0345287	0.0192493
Deaths	Europe	Male	1994	0.0462838	0.0562795	0.0371564
Deaths	Europe	Female	1994	0.0402824	0.0495292	0.0314367
Deaths	Eastern Mediterranean	Male	1995	0.0294568	0.0453804	0.0135706
Deaths	Eastern Mediterranean	Female	1995	0.0130387	0.0204663	0.00753737
Deaths	South-East Asia	Male	1995	0.0601233	0.0873024	0.0245758
Deaths	South-East Asia	Female	1995	0.019711	0.0305935	0.0123042
Deaths	Africa	Male	1995	0.0129549	0.0184097	0.00685925
Deaths	Africa	Female	1995	0.0071454	0.0104366	0.0046979
Deaths	Americas	Male	1995	0.0458911	0.0563012	0.0362041
Deaths	Americas	Female	1995	0.0524034	0.0648821	0.0408911
Deaths	Western Pacific	Male	1995	0.0845177	0.112351	0.0559047
Deaths	Western Pacific	Female	1995	0.0253051	0.0337373	0.0186513
Deaths	Europe	Male	1995	0.0450999	0.0548687	0.0362897
Deaths	Europe	Female	1995	0.0395422	0.0487018	0.0307958
Deaths	Eastern Mediterranean	Male	1996	0.0295005	0.0464506	0.0137532
Deaths	Eastern Mediterranean	Female	1996	0.0131304	0.0200725	0.00726643
Deaths	South-East Asia	Male	1996	0.0593191	0.0869163	0.0239849
Deaths	South-East Asia	Female	1996	0.0192928	0.0299964	0.0120224
Deaths	Africa	Male	1996	0.0133011	0.018565	0.00699062
Deaths	Africa	Female	1996	0.00738202	0.0104843	0.00485842
Deaths	Americas	Male	1996	0.0436846	0.0536295	0.0345762
Deaths	Americas	Female	1996	0.0506226	0.0628693	0.0395906
Deaths	Western Pacific	Male	1996	0.0809899	0.106742	0.0539147
Deaths	Western Pacific	Female	1996	0.0243508	0.0322704	0.017946
Deaths	Europe	Male	1996	0.0431412	0.0525305	0.0347182
Deaths	Europe	Female	1996	0.0368007	0.0453771	0.0286542
Deaths	Eastern Mediterranean	Male	1997	0.0293766	0.0466408	0.0135557
Deaths	Eastern Mediterranean	Female	1997	0.0131327	0.0197467	0.00746714
Deaths	South-East Asia	Male	1997	0.0584346	0.08538	0.0246398
Deaths	South-East Asia	Female	1997	0.0187815	0.0294579	0.0118608
Deaths	Africa	Male	1997	0.0138487	0.0188399	0.0072819
Deaths	Africa	Female	1997	0.0078545	0.010729	0.00532639
Deaths	Americas	Male	1997	0.0418943	0.0516065	0.0331146
Deaths	Americas	Female	1997	0.0492517	0.0613977	0.038565
Deaths	Western Pacific	Male	1997	0.0786112	0.101931	0.0513612
Deaths	Western Pacific	Female	1997	0.0230742	0.0303221	0.0169961
Deaths	Europe	Male	1997	0.0396171	0.0484275	0.0319648
Deaths	Europe	Female	1997	0.0350396	0.0431978	0.0272949
Deaths	Eastern Mediterranean	Male	1998	0.0287927	0.0459514	0.0134147
Deaths	Eastern Mediterranean	Female	1998	0.0130447	0.0195226	0.00741508
Deaths	South-East Asia	Male	1998	0.0577126	0.0835991	0.0245386
Deaths	South-East Asia	Female	1998	0.0188723	0.029483	0.0117273
Deaths	Africa	Male	1998	0.0138114	0.0186927	0.00713299
Deaths	Africa	Female	1998	0.00766375	0.0104014	0.00511343
Deaths	Americas	Male	1998	0.0409317	0.0504593	0.0323975
Deaths	Americas	Female	1998	0.0495701	0.0618957	0.0387647
Deaths	Western Pacific	Male	1998	0.0789492	0.105042	0.0513062
Deaths	Western Pacific	Female	1998	0.022594	0.0291587	0.016703
Deaths	Europe	Male	1998	0.0357887	0.0438129	0.0288302
Deaths	Europe	Female	1998	0.0327933	0.0404312	0.0255225
Deaths	Eastern Mediterranean	Male	1999	0.0281441	0.0446738	0.0127927
Deaths	Eastern Mediterranean	Female	1999	0.0129546	0.0196544	0.00711011
Deaths	South-East Asia	Male	1999	0.054147	0.0785027	0.0226448
Deaths	South-East Asia	Female	1999	0.0180739	0.0282643	0.0112634
Deaths	Africa	Male	1999	0.0129491	0.0175049	0.00651906
Deaths	Africa	Female	1999	0.00743068	0.0101134	0.00492948
Deaths	Americas	Male	1999	0.0430676	0.0531679	0.0340746
Deaths	Americas	Female	1999	0.0534326	0.0667331	0.041621
Deaths	Western Pacific	Male	1999	0.0791104	0.102587	0.05217
Deaths	Western Pacific	Female	1999	0.0220076	0.0291332	0.0160023
Deaths	Europe	Male	1999	0.0353034	0.0431075	0.0285053
Deaths	Europe	Female	1999	0.0316649	0.0390533	0.0246387
Deaths	Eastern Mediterranean	Male	2000	0.0273906	0.0427858	0.0131793
Deaths	Eastern Mediterranean	Female	2000	0.0128701	0.0194487	0.00715918
Deaths	South-East Asia	Male	2000	0.0527551	0.0754567	0.0224458
Deaths	South-East Asia	Female	2000	0.0173939	0.0269595	0.0109414
Deaths	Africa	Male	2000	0.0128172	0.01752	0.006454
Deaths	Africa	Female	2000	0.00733629	0.0100332	0.00495167
Deaths	Americas	Male	2000	0.0424641	0.0524296	0.0336101
Deaths	Americas	Female	2000	0.0533575	0.0668672	0.0413623
Deaths	Western Pacific	Male	2000	0.0824309	0.108671	0.0514114
Deaths	Western Pacific	Female	2000	0.0217047	0.0287068	0.015805
Deaths	Europe	Male	2000	0.0353551	0.0432625	0.0286289
Deaths	Europe	Female	2000	0.0317639	0.0392521	0.0246706
Deaths	Eastern Mediterranean	Male	2001	0.0266825	0.0427668	0.0125698
Deaths	Eastern Mediterranean	Female	2001	0.0128101	0.0193515	0.00718411
Deaths	South-East Asia	Male	2001	0.0527562	0.0760894	0.0222013
Deaths	South-East Asia	Female	2001	0.0174529	0.0270883	0.0110394
Deaths	Africa	Male	2001	0.0120942	0.0164643	0.00622011
Deaths	Africa	Female	2001	0.00695299	0.00961733	0.0046807
Deaths	Americas	Male	2001	0.0409993	0.0505972	0.0324344
Deaths	Americas	Female	2001	0.0525488	0.0657044	0.0407604
Deaths	Western Pacific	Male	2001	0.0873083	0.114831	0.0526042
Deaths	Western Pacific	Female	2001	0.0219224	0.0286417	0.015997
Deaths	Europe	Male	2001	0.0362892	0.0444248	0.0293034
Deaths	Europe	Female	2001	0.0321041	0.0397959	0.0249838
Deaths	Eastern Mediterranean	Male	2002	0.026031	0.0417211	0.0119642
Deaths	Eastern Mediterranean	Female	2002	0.0127348	0.01939	0.00711761
Deaths	South-East Asia	Male	2002	0.0522577	0.0752989	0.0220975
Deaths	South-East Asia	Female	2002	0.0179527	0.0277619	0.0114464
Deaths	Africa	Male	2002	0.0113346	0.0155921	0.00598229
Deaths	Africa	Female	2002	0.00660765	0.0090256	0.00456901
Deaths	Americas	Male	2002	0.0401273	0.0494379	0.0316077
Deaths	Americas	Female	2002	0.0519122	0.0647274	0.040337
Deaths	Western Pacific	Male	2002	0.0891507	0.117578	0.0512799
Deaths	Western Pacific	Female	2002	0.0215829	0.0279143	0.0158384
Deaths	Europe	Male	2002	0.0352088	0.0432009	0.0283872
Deaths	Europe	Female	2002	0.0313713	0.0389361	0.0244951
Deaths	Eastern Mediterranean	Male	2003	0.0254387	0.0392868	0.011877
Deaths	Eastern Mediterranean	Female	2003	0.0126298	0.0189323	0.00681791
Deaths	South-East Asia	Male	2003	0.0531856	0.0763829	0.0224241
Deaths	South-East Asia	Female	2003	0.018471	0.0282838	0.011811
Deaths	Africa	Male	2003	0.0106068	0.0148068	0.00574953
Deaths	Africa	Female	2003	0.00628137	0.00857252	0.00436926
Deaths	Americas	Male	2003	0.0382792	0.0471796	0.0300646
Deaths	Americas	Female	2003	0.0501045	0.0624831	0.0389622
Deaths	Western Pacific	Male	2003	0.0932027	0.12185	0.0516194
Deaths	Western Pacific	Female	2003	0.0213673	0.0276619	0.0158368
Deaths	Europe	Male	2003	0.0342159	0.0420281	0.0276498
Deaths	Europe	Female	2003	0.0305262	0.0378859	0.0238621
Deaths	Eastern Mediterranean	Male	2004	0.0248063	0.0407258	0.011816
Deaths	Eastern Mediterranean	Female	2004	0.0124002	0.0190107	0.00689737
Deaths	South-East Asia	Male	2004	0.0532302	0.0771292	0.0223142
Deaths	South-East Asia	Female	2004	0.0186698	0.0291332	0.0116747
Deaths	Africa	Male	2004	0.00958625	0.0137303	0.00540081
Deaths	Africa	Female	2004	0.00581972	0.0078317	0.00412654
Deaths	Americas	Male	2004	0.0353081	0.04358	0.0277761
Deaths	Americas	Female	2004	0.0480604	0.0598764	0.0375469
Deaths	Western Pacific	Male	2004	0.0963939	0.125553	0.0528659
Deaths	Western Pacific	Female	2004	0.0211813	0.0274056	0.0155215
Deaths	Europe	Male	2004	0.0315787	0.0386939	0.0255565
Deaths	Europe	Female	2004	0.0282398	0.0350049	0.0220408
Deaths	Eastern Mediterranean	Male	2005	0.0241035	0.0392125	0.0108098
Deaths	Eastern Mediterranean	Female	2005	0.0121406	0.0186222	0.0065213
Deaths	South-East Asia	Male	2005	0.0515364	0.075498	0.0216648
Deaths	South-East Asia	Female	2005	0.018554	0.0291686	0.0117768
Deaths	Africa	Male	2005	0.00901655	0.0131403	0.0051733
Deaths	Africa	Female	2005	0.0054891	0.0075033	0.00390721
Deaths	Americas	Male	2005	0.0342216	0.042299	0.026828
Deaths	Americas	Female	2005	0.0466727	0.0580053	0.0364891
Deaths	Western Pacific	Male	2005	0.0962804	0.125972	0.0507111
Deaths	Western Pacific	Female	2005	0.0204441	0.0266961	0.0147134
Deaths	Europe	Male	2005	0.0305611	0.0373872	0.0246078
Deaths	Europe	Female	2005	0.0274842	0.0342245	0.021444
Deaths	Eastern Mediterranean	Male	2006	0.0233128	0.0377332	0.0110233
Deaths	Eastern Mediterranean	Female	2006	0.0118038	0.018259	0.0064321
Deaths	South-East Asia	Male	2006	0.0519161	0.0745365	0.021569
Deaths	South-East Asia	Female	2006	0.0190104	0.0297501	0.011955
Deaths	Africa	Male	2006	0.00854498	0.0128013	0.00498777
Deaths	Africa	Female	2006	0.00518992	0.00706394	0.00367565
Deaths	Americas	Male	2006	0.0331424	0.0409282	0.0260281
Deaths	Americas	Female	2006	0.0451917	0.0560453	0.0352765
Deaths	Western Pacific	Male	2006	0.0920709	0.120394	0.0504651
Deaths	Western Pacific	Female	2006	0.0189705	0.024504	0.0138976
Deaths	Europe	Male	2006	0.028669	0.034961	0.0230245
Deaths	Europe	Female	2006	0.0261574	0.0325269	0.0204524
Deaths	Eastern Mediterranean	Male	2007	0.0225508	0.0365426	0.0101429
Deaths	Eastern Mediterranean	Female	2007	0.0113956	0.0176694	0.00641458
Deaths	South-East Asia	Male	2007	0.0539225	0.0772765	0.0222258
Deaths	South-East Asia	Female	2007	0.0196069	0.0309405	0.0122188
Deaths	Africa	Male	2007	0.00795911	0.0121219	0.00479135
Deaths	Africa	Female	2007	0.00480211	0.00650998	0.00338451
Deaths	Americas	Male	2007	0.0317077	0.0390411	0.0248338
Deaths	Americas	Female	2007	0.0436729	0.0543235	0.0340819
Deaths	Western Pacific	Male	2007	0.0907278	0.120589	0.0480524
Deaths	Western Pacific	Female	2007	0.0175609	0.022479	0.0128082
Deaths	Europe	Male	2007	0.0271725	0.033155	0.0218064
Deaths	Europe	Female	2007	0.0251563	0.0312415	0.0197049
Deaths	Eastern Mediterranean	Male	2008	0.0218984	0.0352521	0.0101801
Deaths	Eastern Mediterranean	Female	2008	0.0110062	0.0169539	0.0061677
Deaths	South-East Asia	Male	2008	0.0546326	0.0786136	0.0219505
Deaths	South-East Asia	Female	2008	0.0195778	0.0310798	0.0122705
Deaths	Africa	Male	2008	0.00735292	0.0113709	0.00449695
Deaths	Africa	Female	2008	0.00448535	0.00612909	0.0031371
Deaths	Americas	Male	2008	0.031432	0.0387764	0.0245804
Deaths	Americas	Female	2008	0.0432631	0.0540391	0.0337002
Deaths	Western Pacific	Male	2008	0.091084	0.119022	0.046966
Deaths	Western Pacific	Female	2008	0.0167916	0.02147	0.0121084
Deaths	Europe	Male	2008	0.0259745	0.0316513	0.0207646
Deaths	Europe	Female	2008	0.0248074	0.0308211	0.0194582
Deaths	Eastern Mediterranean	Male	2009	0.0212609	0.0357628	0.00987857
Deaths	Eastern Mediterranean	Female	2009	0.0106294	0.0159866	0.0059885
Deaths	South-East Asia	Male	2009	0.0522864	0.075412	0.0216664
Deaths	South-East Asia	Female	2009	0.0185972	0.0300802	0.0117415
Deaths	Africa	Male	2009	0.00687404	0.0108666	0.00427768
Deaths	Africa	Female	2009	0.00422695	0.00582828	0.00296085
Deaths	Americas	Male	2009	0.0300387	0.0369051	0.0235258
Deaths	Americas	Female	2009	0.041053	0.0512423	0.0319274
Deaths	Western Pacific	Male	2009	0.0907164	0.119459	0.0482431
Deaths	Western Pacific	Female	2009	0.0160525	0.0206816	0.0115154
Deaths	Europe	Male	2009	0.025325	0.0308663	0.0201982
Deaths	Europe	Female	2009	0.0236608	0.0294146	0.0185672
Deaths	Eastern Mediterranean	Male	2010	0.020666	0.0333153	0.00975426
Deaths	Eastern Mediterranean	Female	2010	0.0102274	0.0161279	0.00553285
Deaths	South-East Asia	Male	2010	0.0517943	0.0749329	0.0219271
Deaths	South-East Asia	Female	2010	0.0178401	0.028841	0.0112217
Deaths	Africa	Male	2010	0.00646064	0.0102616	0.00407238
Deaths	Africa	Female	2010	0.00398737	0.00555814	0.00281023
Deaths	Americas	Male	2010	0.028722	0.0352822	0.0225053
Deaths	Americas	Female	2010	0.0400352	0.0501565	0.0309759
Deaths	Western Pacific	Male	2010	0.0901804	0.117925	0.0468795
Deaths	Western Pacific	Female	2010	0.0153101	0.0198726	0.0111187
Deaths	Europe	Male	2010	0.0252287	0.0306957	0.0200186
Deaths	Europe	Female	2010	0.0229479	0.028565	0.0179787
Deaths	Eastern Mediterranean	Male	2011	0.0199777	0.031187	0.00937836
Deaths	Eastern Mediterranean	Female	2011	0.00984009	0.0152966	0.00543655
Deaths	South-East Asia	Male	2011	0.0505682	0.0729407	0.0217575
Deaths	South-East Asia	Female	2011	0.0176629	0.0283541	0.0111592
Deaths	Africa	Male	2011	0.00605261	0.0096606	0.00379861
Deaths	Africa	Female	2011	0.00373481	0.00523801	0.00262124
Deaths	Americas	Male	2011	0.0273028	0.033659	0.0214501
Deaths	Americas	Female	2011	0.0388921	0.048747	0.0300272
Deaths	Western Pacific	Male	2011	0.0873544	0.118244	0.0469636
Deaths	Western Pacific	Female	2011	0.0145439	0.0186029	0.0104359
Deaths	Europe	Male	2011	0.0249334	0.0304592	0.0197829
Deaths	Europe	Female	2011	0.0226975	0.0281058	0.0177921
Deaths	Eastern Mediterranean	Male	2012	0.0193247	0.031367	0.00867346
Deaths	Eastern Mediterranean	Female	2012	0.00943431	0.014289	0.00532724
Deaths	South-East Asia	Male	2012	0.0486193	0.070702	0.0205053
Deaths	South-East Asia	Female	2012	0.0179082	0.0286132	0.0111974
Deaths	Africa	Male	2012	0.00569568	0.00918314	0.00354802
Deaths	Africa	Female	2012	0.00351299	0.00492395	0.00247288
Deaths	Americas	Male	2012	0.0262769	0.0324191	0.0205584
Deaths	Americas	Female	2012	0.0370066	0.0464242	0.0285065
Deaths	Western Pacific	Male	2012	0.0846567	0.114247	0.0449722
Deaths	Western Pacific	Female	2012	0.0135761	0.0176096	0.00969302
Deaths	Europe	Male	2012	0.0247622	0.0302314	0.0195536
Deaths	Europe	Female	2012	0.0223798	0.0276963	0.0175516
Deaths	Eastern Mediterranean	Male	2013	0.0186207	0.029788	0.00833381
Deaths	Eastern Mediterranean	Female	2013	0.00914916	0.0139974	0.00513074
Deaths	South-East Asia	Male	2013	0.0507383	0.0741714	0.0219143
Deaths	South-East Asia	Female	2013	0.0184413	0.0298255	0.0115012
Deaths	Africa	Male	2013	0.00539715	0.00873319	0.00336373
Deaths	Africa	Female	2013	0.00333236	0.00467947	0.00235498
Deaths	Americas	Male	2013	0.0255079	0.0314342	0.0199552
Deaths	Americas	Female	2013	0.0352018	0.0442687	0.0270669
Deaths	Western Pacific	Male	2013	0.0829389	0.113931	0.043092
Deaths	Western Pacific	Female	2013	0.0129513	0.0167323	0.00927664
Deaths	Europe	Male	2013	0.0251698	0.0307166	0.0198274
Deaths	Europe	Female	2013	0.0219898	0.0271915	0.0172169
Deaths	Eastern Mediterranean	Male	2014	0.0179811	0.0276152	0.00855594
Deaths	Eastern Mediterranean	Female	2014	0.00884505	0.013739	0.00490979
Deaths	South-East Asia	Male	2014	0.0532197	0.0766887	0.0233376
Deaths	South-East Asia	Female	2014	0.0179403	0.0302879	0.0110201
Deaths	Africa	Male	2014	0.00518445	0.00847464	0.00323456
Deaths	Africa	Female	2014	0.0032387	0.00452372	0.00228862
Deaths	Americas	Male	2014	0.0248807	0.0307077	0.0194235
Deaths	Americas	Female	2014	0.0334106	0.0419595	0.0256793
Deaths	Western Pacific	Male	2014	0.0806998	0.107402	0.0425244
Deaths	Western Pacific	Female	2014	0.0123051	0.0162473	0.00839867
Deaths	Europe	Male	2014	0.0258048	0.0314247	0.020326
Deaths	Europe	Female	2014	0.0218087	0.0269702	0.017034
Deaths	Eastern Mediterranean	Male	2015	0.0174704	0.027922	0.00807854
Deaths	Eastern Mediterranean	Female	2015	0.00863396	0.0136476	0.00471752
Deaths	South-East Asia	Male	2015	0.0500823	0.0717758	0.0215227
Deaths	South-East Asia	Female	2015	0.01689	0.0284478	0.0106057
Deaths	Africa	Male	2015	0.00503138	0.0083207	0.00318746
Deaths	Africa	Female	2015	0.00314344	0.00440915	0.00220495
Deaths	Americas	Male	2015	0.0235511	0.0290716	0.0183338
Deaths	Americas	Female	2015	0.0320797	0.0405187	0.0246477
Deaths	Western Pacific	Male	2015	0.0791275	0.106038	0.0420401
Deaths	Western Pacific	Female	2015	0.0119152	0.0160051	0.00802568
Deaths	Europe	Male	2015	0.027292	0.033243	0.0214881
Deaths	Europe	Female	2015	0.0217995	0.0269836	0.0169765
Deaths	Eastern Mediterranean	Male	2016	0.0169714	0.0271266	0.00803503
Deaths	Eastern Mediterranean	Female	2016	0.00836282	0.0135646	0.00467733
Deaths	South-East Asia	Male	2016	0.0474714	0.0689817	0.0208101
Deaths	South-East Asia	Female	2016	0.01591	0.0264229	0.00991471
Deaths	Africa	Male	2016	0.00485809	0.00809713	0.00311494
Deaths	Africa	Female	2016	0.00303814	0.00427182	0.00211266
Deaths	Americas	Male	2016	0.0235945	0.029244	0.0183394
Deaths	Americas	Female	2016	0.0313089	0.0393917	0.0240583
Deaths	Western Pacific	Male	2016	0.079174	0.107052	0.0427398
Deaths	Western Pacific	Female	2016	0.0116732	0.0156661	0.00801696
Deaths	Europe	Male	2016	0.0278939	0.0339753	0.0219724
Deaths	Europe	Female	2016	0.0217237	0.0268498	0.0169813
Deaths	Eastern Mediterranean	Male	2017	0.0165665	0.0273091	0.00785801
Deaths	Eastern Mediterranean	Female	2017	0.00812285	0.0129986	0.0045534
Deaths	South-East Asia	Male	2017	0.0465096	0.0668973	0.020466
Deaths	South-East Asia	Female	2017	0.0155963	0.0259131	0.00978537
Deaths	Africa	Male	2017	0.0046621	0.00778888	0.00296658
Deaths	Africa	Female	2017	0.00287499	0.00416591	0.00198814
Deaths	Americas	Male	2017	0.0223728	0.0278256	0.0173193
Deaths	Americas	Female	2017	0.0299497	0.0374824	0.0230159
Deaths	Western Pacific	Male	2017	0.0788576	0.109641	0.0431309
Deaths	Western Pacific	Female	2017	0.0116246	0.0156405	0.00824473
Deaths	Europe	Male	2017	0.0275878	0.0336475	0.0217401
Deaths	Europe	Female	2017	0.0208814	0.0258704	0.0163004
Deaths	Eastern Mediterranean	Male	2018	0.0161086	0.0256168	0.0079677
Deaths	Eastern Mediterranean	Female	2018	0.00787929	0.012605	0.00432513
Deaths	South-East Asia	Male	2018	0.0466055	0.0682694	0.0209183
Deaths	South-East Asia	Female	2018	0.0152535	0.025497	0.00970366
Deaths	Africa	Male	2018	0.00457304	0.00758579	0.00284781
Deaths	Africa	Female	2018	0.00279775	0.00404096	0.0019221
Deaths	Americas	Male	2018	0.0208553	0.0260428	0.0161308
Deaths	Americas	Female	2018	0.02834	0.0355236	0.021693
Deaths	Western Pacific	Male	2018	0.0772127	0.108208	0.0426017
Deaths	Western Pacific	Female	2018	0.0113262	0.0155066	0.00784563
Deaths	Europe	Male	2018	0.0274541	0.0335846	0.0216725
Deaths	Europe	Female	2018	0.0205484	0.0255234	0.0160781
Deaths	Eastern Mediterranean	Male	2019	0.0157404	0.0256226	0.00754828
Deaths	Eastern Mediterranean	Female	2019	0.00767605	0.0126342	0.00421578
Deaths	South-East Asia	Male	2019	0.0465792	0.0685019	0.0205188
Deaths	South-East Asia	Female	2019	0.0146926	0.0247049	0.00927251
Deaths	Africa	Male	2019	0.00443505	0.00737275	0.00280107
Deaths	Africa	Female	2019	0.00267522	0.00389176	0.00182088
Deaths	Americas	Male	2019	0.0202659	0.0252661	0.015656
Deaths	Americas	Female	2019	0.027219	0.0340437	0.0208466
Deaths	Western Pacific	Male	2019	0.0762151	0.105926	0.0409573
Deaths	Western Pacific	Female	2019	0.0109316	0.0152948	0.00732577
Deaths	Europe	Male	2019	0.026949	0.0329257	0.0212754
Deaths	Europe	Female	2019	0.0193772	0.0240245	0.0151876
Deaths	Eastern Mediterranean	Male	2020	0.015354	0.025336	0.00759645
Deaths	Eastern Mediterranean	Female	2020	0.00743702	0.0121587	0.00399971
Deaths	Africa	Male	2020	0.00439089	0.00736498	0.00277205
Deaths	Africa	Female	2020	0.00270758	0.00397755	0.00183337
Deaths	South-East Asia	Male	2020	0.0461314	0.0682428	0.0206829
Deaths	South-East Asia	Female	2020	0.0138113	0.0236657	0.00885892
Deaths	Americas	Male	2020	0.0199957	0.0249581	0.0154205
Deaths	Americas	Female	2020	0.0266643	0.0332274	0.0206253
Deaths	Western Pacific	Male	2020	0.0749838	0.105909	0.0385421
Deaths	Western Pacific	Female	2020	0.0105214	0.0149392	0.006964
Deaths	Europe	Male	2020	0.0260273	0.0318409	0.0204833
Deaths	Europe	Female	2020	0.0184544	0.0227747	0.0143438
Deaths	Eastern Mediterranean	Male	2021	0.0149702	0.0230522	0.00754849
Deaths	Eastern Mediterranean	Female	2021	0.00722225	0.0115237	0.00400407
Deaths	Africa	Male	2021	0.00431317	0.00714276	0.00273365
Deaths	Africa	Female	2021	0.00262911	0.00392313	0.00175781
Deaths	South-East Asia	Male	2021	0.0453726	0.0687925	0.0200544
Deaths	South-East Asia	Female	2021	0.0131298	0.0231476	0.00844068
Deaths	Americas	Male	2021	0.0204858	0.0261053	0.0154804
Deaths	Americas	Female	2021	0.0268257	0.0340029	0.0205344
Deaths	Western Pacific	Male	2021	0.0739835	0.101903	0.036779
Deaths	Western Pacific	Female	2021	0.0103422	0.0143604	0.00687812
Deaths	Europe	Male	2021	0.025789	0.0315364	0.0203219
Deaths	Europe	Female	2021	0.018355	0.0230268	0.0143969
