# Supplementary material for: Global trends in smoking-attributable rheumatoid arthritis burden: Insights from GBD 2021
Source: PLoS One. 2025 Aug 5;20(8):e0329434. doi: 10.1371/journal.pone.0329434 (PMC12324138; doi:10.1371/journal.pone.0329434)
Supplement: S1 Data — This compressed ZIP archive contains all underlying data required to reproduce the figures and tables presented in the manuscript. (ZIP) [file pone.0329434.s001.zip › S1_Data/Figure5/SDI_average.xlsx]

## Sheet: Sheet1
Year	WHO	SDI
1990	Africa	0.277626
1990	Americas	0.506412
1990	Eastern Mediterranean	0.465418
1990	Europe	0.700827
1990	South-East Asia	0.395374
1990	Western Pacific	0.549993
1991	Africa	0.28207
1991	Americas	0.510845
1991	Eastern Mediterranean	0.472644
1991	Europe	0.705897
1991	South-East Asia	0.402397
1991	Western Pacific	0.554663
1992	Africa	0.286234
1992	Americas	0.515754
1992	Eastern Mediterranean	0.480207
1992	Europe	0.711266
1992	South-East Asia	0.409539
1992	Western Pacific	0.559603
1993	Africa	0.290286
1993	Americas	0.520994
1993	Eastern Mediterranean	0.487551
1993	Europe	0.716396
1993	South-East Asia	0.416855
1993	Western Pacific	0.564947
1994	Africa	0.294309
1994	Americas	0.526267
1994	Eastern Mediterranean	0.494814
1994	Europe	0.721177
1994	South-East Asia	0.424549
1994	Western Pacific	0.570616
1995	Africa	0.298331
1995	Americas	0.531525
1995	Eastern Mediterranean	0.502343
1995	Europe	0.725534
1995	South-East Asia	0.432398
1995	Western Pacific	0.576467
1996	Africa	0.302626
1996	Americas	0.53693
1996	Eastern Mediterranean	0.51004
1996	Europe	0.730085
1996	South-East Asia	0.440405
1996	Western Pacific	0.582469
1997	Africa	0.307513
1997	Americas	0.54266
1997	Eastern Mediterranean	0.517936
1997	Europe	0.735054
1997	South-East Asia	0.448353
1997	Western Pacific	0.588315
1998	Africa	0.312131
1998	Americas	0.548499
1998	Eastern Mediterranean	0.525895
1998	Europe	0.739819
1998	South-East Asia	0.455656
1998	Western Pacific	0.593639
1999	Africa	0.316857
1999	Americas	0.554265
1999	Eastern Mediterranean	0.533652
1999	Europe	0.744468
1999	South-East Asia	0.462678
1999	Western Pacific	0.598762
2000	Africa	0.321677
2000	Americas	0.560009
2000	Eastern Mediterranean	0.541109
2000	Europe	0.749635
2000	South-East Asia	0.469533
2000	Western Pacific	0.603708
2001	Africa	0.326617
2001	Americas	0.565725
2001	Eastern Mediterranean	0.548233
2001	Europe	0.754911
2001	South-East Asia	0.475927
2001	Western Pacific	0.608305
2002	Africa	0.331467
2002	Americas	0.57151
2002	Eastern Mediterranean	0.555205
2002	Europe	0.759853
2002	South-East Asia	0.482024
2002	Western Pacific	0.61251
2003	Africa	0.336098
2003	Americas	0.577126
2003	Eastern Mediterranean	0.561935
2003	Europe	0.7645
2003	South-East Asia	0.488186
2003	Western Pacific	0.616507
2004	Africa	0.340975
2004	Americas	0.582553
2004	Eastern Mediterranean	0.569019
2004	Europe	0.769228
2004	South-East Asia	0.494453
2004	Western Pacific	0.620438
2005	Africa	0.346037
2005	Americas	0.587839
2005	Eastern Mediterranean	0.576424
2005	Europe	0.773837
2005	South-East Asia	0.500586
2005	Western Pacific	0.624109
2006	Africa	0.351228
2006	Americas	0.592848
2006	Eastern Mediterranean	0.583802
2006	Europe	0.7782
2006	South-East Asia	0.507109
2006	Western Pacific	0.627732
2007	Africa	0.35671
2007	Americas	0.597775
2007	Eastern Mediterranean	0.591053
2007	Europe	0.782531
2007	South-East Asia	0.513962
2007	Western Pacific	0.631645
2008	Africa	0.362299
2008	Americas	0.602766
2008	Eastern Mediterranean	0.597844
2008	Europe	0.787072
2008	South-East Asia	0.520842
2008	Western Pacific	0.635777
2009	Africa	0.367853
2009	Americas	0.607531
2009	Eastern Mediterranean	0.603879
2009	Europe	0.791313
2009	South-East Asia	0.527502
2009	Western Pacific	0.639739
2010	Africa	0.373814
2010	Americas	0.612418
2010	Eastern Mediterranean	0.60977
2010	Europe	0.795695
2010	South-East Asia	0.534551
2010	Western Pacific	0.644243
2011	Africa	0.380238
2011	Americas	0.617315
2011	Eastern Mediterranean	0.615854
2011	Europe	0.799745
2011	South-East Asia	0.541814
2011	Western Pacific	0.648694
2012	Africa	0.386811
2012	Americas	0.622103
2012	Eastern Mediterranean	0.623167
2012	Europe	0.803364
2012	South-East Asia	0.549364
2012	Western Pacific	0.653039
2013	Africa	0.393371
2013	Americas	0.627061
2013	Eastern Mediterranean	0.630642
2013	Europe	0.806694
2013	South-East Asia	0.557049
2013	Western Pacific	0.657445
2014	Africa	0.400117
2014	Americas	0.632266
2014	Eastern Mediterranean	0.637704
2014	Europe	0.809779
2014	South-East Asia	0.56479
2014	Western Pacific	0.661803
2015	Africa	0.406657
2015	Americas	0.637798
2015	Eastern Mediterranean	0.644388
2015	Europe	0.812923
2015	South-East Asia	0.572445
2015	Western Pacific	0.666097
2016	Africa	0.413108
2016	Americas	0.643419
2016	Eastern Mediterranean	0.650941
2016	Europe	0.816199
2016	South-East Asia	0.579831
2016	Western Pacific	0.670618
2017	Africa	0.419526
2017	Americas	0.648844
2017	Eastern Mediterranean	0.657512
2017	Europe	0.8198
2017	South-East Asia	0.587117
2017	Western Pacific	0.675542
2018	Africa	0.426024
2018	Americas	0.654227
2018	Eastern Mediterranean	0.664075
2018	Europe	0.823417
2018	South-East Asia	0.59428
2018	Western Pacific	0.68037
2019	Africa	0.432468
2019	Americas	0.659422
2019	Eastern Mediterranean	0.670549
2019	Europe	0.826919
2019	South-East Asia	0.601206
2019	Western Pacific	0.685158
2020	Africa	0.438225
2020	Americas	0.66343
2020	Eastern Mediterranean	0.676434
2020	Europe	0.82946
2020	South-East Asia	0.606798
2020	Western Pacific	0.689173
2021	Africa	0.443431
2021	Americas	0.667036
2021	Eastern Mediterranean	0.682311
2021	Europe	0.831821
2021	South-East Asia	0.612048
2021	Western Pacific	0.692658
