# Supplementary material for: Global trends in smoking-attributable rheumatoid arthritis burden: Insights from GBD 2021
Source: PLoS One. 2025 Aug 5;20(8):e0329434. doi: 10.1371/journal.pone.0329434 (PMC12324138; doi:10.1371/journal.pone.0329434)
Supplement: S1 Data — This compressed ZIP archive contains all underlying data required to reproduce the figures and tables presented in the manuscript. (ZIP) [file pone.0329434.s001.zip › S1_Data/Figure5/sdi_DALYs.xlsx]

## Sheet: Sheet1
measure_name	WHO	Year	val	SDI
DALYs (Disability-Adjusted Life Years)	Africa	1990	0.964841	0.265087
DALYs (Disability-Adjusted Life Years)	Africa	1991	0.940257	0.269925
DALYs (Disability-Adjusted Life Years)	Africa	1992	0.924224	0.274284
DALYs (Disability-Adjusted Life Years)	Africa	1993	0.891239	0.278772
DALYs (Disability-Adjusted Life Years)	Africa	1994	0.876991	0.283072
DALYs (Disability-Adjusted Life Years)	Africa	1995	0.859888	0.287463
DALYs (Disability-Adjusted Life Years)	Africa	1996	0.845289	0.292381
DALYs (Disability-Adjusted Life Years)	Africa	1997	0.842437	0.297862
DALYs (Disability-Adjusted Life Years)	Africa	1998	0.823093	0.303103
DALYs (Disability-Adjusted Life Years)	Africa	1999	0.795573	0.308753
DALYs (Disability-Adjusted Life Years)	Africa	2000	0.784805	0.314741
DALYs (Disability-Adjusted Life Years)	Africa	2001	0.762363	0.320709
DALYs (Disability-Adjusted Life Years)	Africa	2002	0.742849	0.326656
DALYs (Disability-Adjusted Life Years)	Africa	2003	0.724471	0.332425
DALYs (Disability-Adjusted Life Years)	Africa	2004	0.698972	0.33835
DALYs (Disability-Adjusted Life Years)	Africa	2005	0.680639	0.344562
DALYs (Disability-Adjusted Life Years)	Africa	2006	0.66357	0.350969
DALYs (Disability-Adjusted Life Years)	Africa	2007	0.643539	0.3575
DALYs (Disability-Adjusted Life Years)	Africa	2008	0.626083	0.364219
DALYs (Disability-Adjusted Life Years)	Africa	2009	0.611175	0.370906
DALYs (Disability-Adjusted Life Years)	Africa	2010	0.598392	0.377906
DALYs (Disability-Adjusted Life Years)	Africa	2011	0.586676	0.385188
DALYs (Disability-Adjusted Life Years)	Africa	2012	0.576682	0.392719
DALYs (Disability-Adjusted Life Years)	Africa	2013	0.567965	0.400219
DALYs (Disability-Adjusted Life Years)	Africa	2014	0.561596	0.407719
DALYs (Disability-Adjusted Life Years)	Africa	2015	0.556812	0.415
DALYs (Disability-Adjusted Life Years)	Africa	2016	0.552591	0.422125
DALYs (Disability-Adjusted Life Years)	Africa	2017	0.547578	0.429406
DALYs (Disability-Adjusted Life Years)	Africa	2018	0.545989	0.436344
DALYs (Disability-Adjusted Life Years)	Africa	2019	0.543087	0.441688
DALYs (Disability-Adjusted Life Years)	Americas	1990	4.84445	0.506208
DALYs (Disability-Adjusted Life Years)	Americas	1991	4.7639	0.511458
DALYs (Disability-Adjusted Life Years)	Americas	1992	4.66234	0.517
DALYs (Disability-Adjusted Life Years)	Americas	1993	4.59805	0.522208
DALYs (Disability-Adjusted Life Years)	Americas	1994	4.54411	0.527583
DALYs (Disability-Adjusted Life Years)	Americas	1995	4.49595	0.532875
DALYs (Disability-Adjusted Life Years)	Americas	1996	4.41244	0.538292
DALYs (Disability-Adjusted Life Years)	Americas	1997	4.35439	0.543917
DALYs (Disability-Adjusted Life Years)	Americas	1998	4.33498	0.5495
DALYs (Disability-Adjusted Life Years)	Americas	1999	4.38624	0.555292
DALYs (Disability-Adjusted Life Years)	Americas	2000	4.35873	0.561083
DALYs (Disability-Adjusted Life Years)	Americas	2001	4.30678	0.566458
DALYs (Disability-Adjusted Life Years)	Americas	2002	4.25581	0.571833
DALYs (Disability-Adjusted Life Years)	Americas	2003	4.18096	0.576958
DALYs (Disability-Adjusted Life Years)	Americas	2004	4.09127	0.581708
DALYs (Disability-Adjusted Life Years)	Americas	2005	4.02972	0.586917
DALYs (Disability-Adjusted Life Years)	Americas	2006	3.97127	0.591792
DALYs (Disability-Adjusted Life Years)	Americas	2007	3.90682	0.596542
DALYs (Disability-Adjusted Life Years)	Americas	2008	3.86763	0.601167
DALYs (Disability-Adjusted Life Years)	Americas	2009	3.79209	0.606
DALYs (Disability-Adjusted Life Years)	Americas	2010	3.72934	0.610917
DALYs (Disability-Adjusted Life Years)	Americas	2011	3.66209	0.615917
DALYs (Disability-Adjusted Life Years)	Americas	2012	3.59201	0.621042
DALYs (Disability-Adjusted Life Years)	Americas	2013	3.52289	0.625958
DALYs (Disability-Adjusted Life Years)	Americas	2014	3.46076	0.630667
DALYs (Disability-Adjusted Life Years)	Americas	2015	3.39697	0.636042
DALYs (Disability-Adjusted Life Years)	Americas	2016	3.3611	0.64125
DALYs (Disability-Adjusted Life Years)	Americas	2017	3.30441	0.646083
DALYs (Disability-Adjusted Life Years)	Americas	2018	3.24635	0.650542
DALYs (Disability-Adjusted Life Years)	Americas	2019	3.20246	0.654167
DALYs (Disability-Adjusted Life Years)	Eastern Mediterranean	1990	1.28567	0.429235
DALYs (Disability-Adjusted Life Years)	Eastern Mediterranean	1991	1.27952	0.438765
DALYs (Disability-Adjusted Life Years)	Eastern Mediterranean	1992	1.27402	0.448176
DALYs (Disability-Adjusted Life Years)	Eastern Mediterranean	1993	1.2711	0.457706
DALYs (Disability-Adjusted Life Years)	Eastern Mediterranean	1994	1.27004	0.467235
DALYs (Disability-Adjusted Life Years)	Eastern Mediterranean	1995	1.26991	0.476706
DALYs (Disability-Adjusted Life Years)	Eastern Mediterranean	1996	1.26173	0.486353
DALYs (Disability-Adjusted Life Years)	Eastern Mediterranean	1997	1.24911	0.496059
DALYs (Disability-Adjusted Life Years)	Eastern Mediterranean	1998	1.23388	0.505941
DALYs (Disability-Adjusted Life Years)	Eastern Mediterranean	1999	1.2171	0.515529
DALYs (Disability-Adjusted Life Years)	Eastern Mediterranean	2000	1.20244	0.524882
DALYs (Disability-Adjusted Life Years)	Eastern Mediterranean	2001	1.1934	0.534
DALYs (Disability-Adjusted Life Years)	Eastern Mediterranean	2002	1.18705	0.543059
DALYs (Disability-Adjusted Life Years)	Eastern Mediterranean	2003	1.18259	0.552235
DALYs (Disability-Adjusted Life Years)	Eastern Mediterranean	2004	1.17355	0.562
DALYs (Disability-Adjusted Life Years)	Eastern Mediterranean	2005	1.16464	0.571824
DALYs (Disability-Adjusted Life Years)	Eastern Mediterranean	2006	1.14863	0.581529
DALYs (Disability-Adjusted Life Years)	Eastern Mediterranean	2007	1.13173	0.591353
DALYs (Disability-Adjusted Life Years)	Eastern Mediterranean	2008	1.11554	0.601294
DALYs (Disability-Adjusted Life Years)	Eastern Mediterranean	2009	1.0984	0.610765
DALYs (Disability-Adjusted Life Years)	Eastern Mediterranean	2010	1.08369	0.620353
DALYs (Disability-Adjusted Life Years)	Eastern Mediterranean	2011	1.06731	0.629235
DALYs (Disability-Adjusted Life Years)	Eastern Mediterranean	2012	1.05197	0.638471
DALYs (Disability-Adjusted Life Years)	Eastern Mediterranean	2013	1.0364	0.647176
DALYs (Disability-Adjusted Life Years)	Eastern Mediterranean	2014	1.02391	0.654353
DALYs (Disability-Adjusted Life Years)	Eastern Mediterranean	2015	1.01508	0.661412
DALYs (Disability-Adjusted Life Years)	Eastern Mediterranean	2016	1.00921	0.667882
DALYs (Disability-Adjusted Life Years)	Eastern Mediterranean	2017	1.00937	0.674118
DALYs (Disability-Adjusted Life Years)	Eastern Mediterranean	2018	1.00671	0.680118
DALYs (Disability-Adjusted Life Years)	Eastern Mediterranean	2019	1.00233	0.684765
DALYs (Disability-Adjusted Life Years)	Europe	1990	4.5202	0.703
DALYs (Disability-Adjusted Life Years)	Europe	1991	4.4622	0.70825
DALYs (Disability-Adjusted Life Years)	Europe	1992	4.39915	0.713857
DALYs (Disability-Adjusted Life Years)	Europe	1993	4.30441	0.719357
DALYs (Disability-Adjusted Life Years)	Europe	1994	4.27368	0.724679
DALYs (Disability-Adjusted Life Years)	Europe	1995	4.25044	0.729179
DALYs (Disability-Adjusted Life Years)	Europe	1996	4.18639	0.7335
DALYs (Disability-Adjusted Life Years)	Europe	1997	4.12233	0.738286
DALYs (Disability-Adjusted Life Years)	Europe	1998	4.05589	0.742786
DALYs (Disability-Adjusted Life Years)	Europe	1999	4.04915	0.747143
DALYs (Disability-Adjusted Life Years)	Europe	2000	4.06779	0.752107
DALYs (Disability-Adjusted Life Years)	Europe	2001	4.09744	0.757607
DALYs (Disability-Adjusted Life Years)	Europe	2002	4.09562	0.762464
DALYs (Disability-Adjusted Life Years)	Europe	2003	4.09657	0.766821
DALYs (Disability-Adjusted Life Years)	Europe	2004	4.0639	0.771536
DALYs (Disability-Adjusted Life Years)	Europe	2005	4.0734	0.775964
DALYs (Disability-Adjusted Life Years)	Europe	2006	4.04789	0.780179
DALYs (Disability-Adjusted Life Years)	Europe	2007	4.03106	0.784107
DALYs (Disability-Adjusted Life Years)	Europe	2008	4.03345	0.788607
DALYs (Disability-Adjusted Life Years)	Europe	2009	4.01625	0.792679
DALYs (Disability-Adjusted Life Years)	Europe	2010	4.00001	0.796607
DALYs (Disability-Adjusted Life Years)	Europe	2011	3.96864	0.800286
DALYs (Disability-Adjusted Life Years)	Europe	2012	3.92618	0.803679
DALYs (Disability-Adjusted Life Years)	Europe	2013	3.88846	0.806929
DALYs (Disability-Adjusted Life Years)	Europe	2014	3.85909	0.809786
DALYs (Disability-Adjusted Life Years)	Europe	2015	3.84945	0.81275
DALYs (Disability-Adjusted Life Years)	Europe	2016	3.82593	0.815714
DALYs (Disability-Adjusted Life Years)	Europe	2017	3.78372	0.818893
DALYs (Disability-Adjusted Life Years)	Europe	2018	3.75024	0.821929
DALYs (Disability-Adjusted Life Years)	Europe	2019	3.70762	0.824643
DALYs (Disability-Adjusted Life Years)	South-East Asia	1990	1.63701	0.3882
DALYs (Disability-Adjusted Life Years)	South-East Asia	1991	1.62199	0.3952
DALYs (Disability-Adjusted Life Years)	South-East Asia	1992	1.61699	0.402
DALYs (Disability-Adjusted Life Years)	South-East Asia	1993	1.60304	0.4094
DALYs (Disability-Adjusted Life Years)	South-East Asia	1994	1.59691	0.4167
DALYs (Disability-Adjusted Life Years)	South-East Asia	1995	1.59877	0.4245
DALYs (Disability-Adjusted Life Years)	South-East Asia	1996	1.58171	0.4323
DALYs (Disability-Adjusted Life Years)	South-East Asia	1997	1.56238	0.4399
DALYs (Disability-Adjusted Life Years)	South-East Asia	1998	1.5494	0.4471
DALYs (Disability-Adjusted Life Years)	South-East Asia	1999	1.50765	0.4542
DALYs (Disability-Adjusted Life Years)	South-East Asia	2000	1.484	0.461
DALYs (Disability-Adjusted Life Years)	South-East Asia	2001	1.47888	0.4678
DALYs (Disability-Adjusted Life Years)	South-East Asia	2002	1.47787	0.4744
DALYs (Disability-Adjusted Life Years)	South-East Asia	2003	1.48596	0.4807
DALYs (Disability-Adjusted Life Years)	South-East Asia	2004	1.48364	0.4875
DALYs (Disability-Adjusted Life Years)	South-East Asia	2005	1.47025	0.4941
DALYs (Disability-Adjusted Life Years)	South-East Asia	2006	1.47617	0.501
DALYs (Disability-Adjusted Life Years)	South-East Asia	2007	1.49714	0.5084
DALYs (Disability-Adjusted Life Years)	South-East Asia	2008	1.5054	0.5155
DALYs (Disability-Adjusted Life Years)	South-East Asia	2009	1.4816	0.5224
DALYs (Disability-Adjusted Life Years)	South-East Asia	2010	1.47228	0.5297
DALYs (Disability-Adjusted Life Years)	South-East Asia	2011	1.46277	0.5371
DALYs (Disability-Adjusted Life Years)	South-East Asia	2012	1.44632	0.5448
DALYs (Disability-Adjusted Life Years)	South-East Asia	2013	1.44721	0.5524
DALYs (Disability-Adjusted Life Years)	South-East Asia	2014	1.44389	0.56
DALYs (Disability-Adjusted Life Years)	South-East Asia	2015	1.41993	0.5677
DALYs (Disability-Adjusted Life Years)	South-East Asia	2016	1.40015	0.5747
DALYs (Disability-Adjusted Life Years)	South-East Asia	2017	1.39748	0.5817
DALYs (Disability-Adjusted Life Years)	South-East Asia	2018	1.40251	0.5889
DALYs (Disability-Adjusted Life Years)	South-East Asia	2019	1.39886	0.5951
DALYs (Disability-Adjusted Life Years)	Western Pacific	1990	4.09129	0.551421
DALYs (Disability-Adjusted Life Years)	Western Pacific	1991	4.06799	0.556421
DALYs (Disability-Adjusted Life Years)	Western Pacific	1992	3.94087	0.561579
DALYs (Disability-Adjusted Life Years)	Western Pacific	1993	3.89115	0.567053
DALYs (Disability-Adjusted Life Years)	Western Pacific	1994	3.83823	0.572684
DALYs (Disability-Adjusted Life Years)	Western Pacific	1995	3.81358	0.578421
DALYs (Disability-Adjusted Life Years)	Western Pacific	1996	3.74397	0.584474
DALYs (Disability-Adjusted Life Years)	Western Pacific	1997	3.67288	0.590211
DALYs (Disability-Adjusted Life Years)	Western Pacific	1998	3.62701	0.595421
DALYs (Disability-Adjusted Life Years)	Western Pacific	1999	3.58293	0.600474
DALYs (Disability-Adjusted Life Years)	Western Pacific	2000	3.58172	0.605579
DALYs (Disability-Adjusted Life Years)	Western Pacific	2001	3.6168	0.610632
DALYs (Disability-Adjusted Life Years)	Western Pacific	2002	3.62893	0.615105
DALYs (Disability-Adjusted Life Years)	Western Pacific	2003	3.65285	0.619
DALYs (Disability-Adjusted Life Years)	Western Pacific	2004	3.6809	0.623158
DALYs (Disability-Adjusted Life Years)	Western Pacific	2005	3.67388	0.627053
DALYs (Disability-Adjusted Life Years)	Western Pacific	2006	3.62939	0.630842
DALYs (Disability-Adjusted Life Years)	Western Pacific	2007	3.61066	0.635
DALYs (Disability-Adjusted Life Years)	Western Pacific	2008	3.62012	0.639421
DALYs (Disability-Adjusted Life Years)	Western Pacific	2009	3.61456	0.643632
DALYs (Disability-Adjusted Life Years)	Western Pacific	2010	3.59859	0.647842
DALYs (Disability-Adjusted Life Years)	Western Pacific	2011	3.56368	0.652158
DALYs (Disability-Adjusted Life Years)	Western Pacific	2012	3.5251	0.656526
DALYs (Disability-Adjusted Life Years)	Western Pacific	2013	3.48858	0.661105
DALYs (Disability-Adjusted Life Years)	Western Pacific	2014	3.44944	0.665474
DALYs (Disability-Adjusted Life Years)	Western Pacific	2015	3.42259	0.669684
DALYs (Disability-Adjusted Life Years)	Western Pacific	2016	3.41278	0.674158
DALYs (Disability-Adjusted Life Years)	Western Pacific	2017	3.4014	0.678737
DALYs (Disability-Adjusted Life Years)	Western Pacific	2018	3.37765	0.683368
DALYs (Disability-Adjusted Life Years)	Western Pacific	2019	3.35473	0.687368
