# Supplementary material for: Global trends in smoking-attributable rheumatoid arthritis burden: Insights from GBD 2021
Source: PLoS One. 2025 Aug 5;20(8):e0329434. doi: 10.1371/journal.pone.0329434 (PMC12324138; doi:10.1371/journal.pone.0329434)
Supplement: S1 Data — This compressed ZIP archive contains all underlying data required to reproduce the figures and tables presented in the manuscript. (ZIP) [file pone.0329434.s001.zip › S1_Data/Figure5/sdi_YLDs.xlsx]

## Sheet: Sheet1
measure_name	WHO	Year	val	SDI
YLDs (Years Lived with Disability)	Africa	1990	0.701296	0.265087
YLDs (Years Lived with Disability)	Africa	1991	0.680798	0.269925
YLDs (Years Lived with Disability)	Africa	1992	0.661113	0.274284
YLDs (Years Lived with Disability)	Africa	1993	0.642213	0.278772
YLDs (Years Lived with Disability)	Africa	1994	0.624706	0.283072
YLDs (Years Lived with Disability)	Africa	1995	0.607919	0.287463
YLDs (Years Lived with Disability)	Africa	1996	0.590784	0.292381
YLDs (Years Lived with Disability)	Africa	1997	0.572874	0.297862
YLDs (Years Lived with Disability)	Africa	1998	0.555201	0.303103
YLDs (Years Lived with Disability)	Africa	1999	0.540499	0.308753
YLDs (Years Lived with Disability)	Africa	2000	0.52917	0.314741
YLDs (Years Lived with Disability)	Africa	2001	0.520798	0.320709
YLDs (Years Lived with Disability)	Africa	2002	0.513871	0.326656
YLDs (Years Lived with Disability)	Africa	2003	0.507489	0.332425
YLDs (Years Lived with Disability)	Africa	2004	0.50091	0.33835
YLDs (Years Lived with Disability)	Africa	2005	0.494589	0.344562
YLDs (Years Lived with Disability)	Africa	2006	0.488258	0.350969
YLDs (Years Lived with Disability)	Africa	2007	0.482206	0.3575
YLDs (Years Lived with Disability)	Africa	2008	0.476341	0.364219
YLDs (Years Lived with Disability)	Africa	2009	0.471099	0.370906
YLDs (Years Lived with Disability)	Africa	2010	0.467348	0.377906
YLDs (Years Lived with Disability)	Africa	2011	0.464455	0.385188
YLDs (Years Lived with Disability)	Africa	2012	0.461622	0.392719
YLDs (Years Lived with Disability)	Africa	2013	0.459174	0.400219
YLDs (Years Lived with Disability)	Africa	2014	0.457018	0.407719
YLDs (Years Lived with Disability)	Africa	2015	0.455599	0.415
YLDs (Years Lived with Disability)	Africa	2016	0.454872	0.422125
YLDs (Years Lived with Disability)	Africa	2017	0.454846	0.429406
YLDs (Years Lived with Disability)	Africa	2018	0.455302	0.436344
YLDs (Years Lived with Disability)	Africa	2019	0.455527	0.441688
YLDs (Years Lived with Disability)	Americas	1990	3.57546	0.506208
YLDs (Years Lived with Disability)	Americas	1991	3.5134	0.511458
YLDs (Years Lived with Disability)	Americas	1992	3.45806	0.517
YLDs (Years Lived with Disability)	Americas	1993	3.41069	0.522208
YLDs (Years Lived with Disability)	Americas	1994	3.37021	0.527583
YLDs (Years Lived with Disability)	Americas	1995	3.3362	0.532875
YLDs (Years Lived with Disability)	Americas	1996	3.3091	0.538292
YLDs (Years Lived with Disability)	Americas	1997	3.29297	0.543917
YLDs (Years Lived with Disability)	Americas	1998	3.28017	0.5495
YLDs (Years Lived with Disability)	Americas	1999	3.26709	0.555292
YLDs (Years Lived with Disability)	Americas	2000	3.24645	0.561083
YLDs (Years Lived with Disability)	Americas	2001	3.21881	0.566458
YLDs (Years Lived with Disability)	Americas	2002	3.18759	0.571833
YLDs (Years Lived with Disability)	Americas	2003	3.15178	0.576958
YLDs (Years Lived with Disability)	Americas	2004	3.11428	0.581708
YLDs (Years Lived with Disability)	Americas	2005	3.08186	0.586917
YLDs (Years Lived with Disability)	Americas	2006	3.0499	0.591792
YLDs (Years Lived with Disability)	Americas	2007	3.01693	0.596542
YLDs (Years Lived with Disability)	Americas	2008	2.98276	0.601167
YLDs (Years Lived with Disability)	Americas	2009	2.94828	0.606
YLDs (Years Lived with Disability)	Americas	2010	2.91479	0.610917
YLDs (Years Lived with Disability)	Americas	2011	2.87765	0.615917
YLDs (Years Lived with Disability)	Americas	2012	2.84024	0.621042
YLDs (Years Lived with Disability)	Americas	2013	2.80177	0.625958
YLDs (Years Lived with Disability)	Americas	2014	2.76663	0.630667
YLDs (Years Lived with Disability)	Americas	2015	2.73483	0.636042
YLDs (Years Lived with Disability)	Americas	2016	2.70758	0.64125
YLDs (Years Lived with Disability)	Americas	2017	2.68201	0.646083
YLDs (Years Lived with Disability)	Americas	2018	2.65769	0.650542
YLDs (Years Lived with Disability)	Americas	2019	2.63338	0.654167
YLDs (Years Lived with Disability)	Eastern Mediterranean	1990	0.891305	0.429235
YLDs (Years Lived with Disability)	Eastern Mediterranean	1991	0.881295	0.438765
YLDs (Years Lived with Disability)	Eastern Mediterranean	1992	0.871248	0.448176
YLDs (Years Lived with Disability)	Eastern Mediterranean	1993	0.860245	0.457706
YLDs (Years Lived with Disability)	Eastern Mediterranean	1994	0.850524	0.467235
YLDs (Years Lived with Disability)	Eastern Mediterranean	1995	0.841789	0.476706
YLDs (Years Lived with Disability)	Eastern Mediterranean	1996	0.832003	0.486353
YLDs (Years Lived with Disability)	Eastern Mediterranean	1997	0.819901	0.496059
YLDs (Years Lived with Disability)	Eastern Mediterranean	1998	0.810739	0.505941
YLDs (Years Lived with Disability)	Eastern Mediterranean	1999	0.800314	0.515529
YLDs (Years Lived with Disability)	Eastern Mediterranean	2000	0.793254	0.524882
YLDs (Years Lived with Disability)	Eastern Mediterranean	2001	0.79084	0.534
YLDs (Years Lived with Disability)	Eastern Mediterranean	2002	0.789861	0.543059
YLDs (Years Lived with Disability)	Eastern Mediterranean	2003	0.7907	0.552235
YLDs (Years Lived with Disability)	Eastern Mediterranean	2004	0.788833	0.562
YLDs (Years Lived with Disability)	Eastern Mediterranean	2005	0.788622	0.571824
YLDs (Years Lived with Disability)	Eastern Mediterranean	2006	0.783454	0.581529
YLDs (Years Lived with Disability)	Eastern Mediterranean	2007	0.77827	0.591353
YLDs (Years Lived with Disability)	Eastern Mediterranean	2008	0.772846	0.601294
YLDs (Years Lived with Disability)	Eastern Mediterranean	2009	0.766337	0.610765
YLDs (Years Lived with Disability)	Eastern Mediterranean	2010	0.762077	0.620353
YLDs (Years Lived with Disability)	Eastern Mediterranean	2011	0.756802	0.629235
YLDs (Years Lived with Disability)	Eastern Mediterranean	2012	0.752276	0.638471
YLDs (Years Lived with Disability)	Eastern Mediterranean	2013	0.746908	0.647176
YLDs (Years Lived with Disability)	Eastern Mediterranean	2014	0.744266	0.654353
YLDs (Years Lived with Disability)	Eastern Mediterranean	2015	0.743074	0.661412
YLDs (Years Lived with Disability)	Eastern Mediterranean	2016	0.745546	0.667882
YLDs (Years Lived with Disability)	Eastern Mediterranean	2017	0.752632	0.674118
YLDs (Years Lived with Disability)	Eastern Mediterranean	2018	0.757245	0.680118
YLDs (Years Lived with Disability)	Eastern Mediterranean	2019	0.758898	0.684765
YLDs (Years Lived with Disability)	Europe	1990	3.27384	0.703
YLDs (Years Lived with Disability)	Europe	1991	3.25358	0.70825
YLDs (Years Lived with Disability)	Europe	1992	3.23555	0.713857
YLDs (Years Lived with Disability)	Europe	1993	3.22202	0.719357
YLDs (Years Lived with Disability)	Europe	1994	3.21743	0.724679
YLDs (Years Lived with Disability)	Europe	1995	3.21433	0.729179
YLDs (Years Lived with Disability)	Europe	1996	3.21272	0.7335
YLDs (Years Lived with Disability)	Europe	1997	3.21323	0.738286
YLDs (Years Lived with Disability)	Europe	1998	3.21699	0.742786
YLDs (Years Lived with Disability)	Europe	1999	3.22554	0.747143
YLDs (Years Lived with Disability)	Europe	2000	3.23395	0.752107
YLDs (Years Lived with Disability)	Europe	2001	3.24882	0.757607
YLDs (Years Lived with Disability)	Europe	2002	3.2674	0.762464
YLDs (Years Lived with Disability)	Europe	2003	3.2929	0.766821
YLDs (Years Lived with Disability)	Europe	2004	3.31599	0.771536
YLDs (Years Lived with Disability)	Europe	2005	3.33593	0.775964
YLDs (Years Lived with Disability)	Europe	2006	3.35223	0.780179
YLDs (Years Lived with Disability)	Europe	2007	3.36913	0.784107
YLDs (Years Lived with Disability)	Europe	2008	3.38656	0.788607
YLDs (Years Lived with Disability)	Europe	2009	3.39226	0.792679
YLDs (Years Lived with Disability)	Europe	2010	3.38896	0.796607
YLDs (Years Lived with Disability)	Europe	2011	3.37076	0.800286
YLDs (Years Lived with Disability)	Europe	2012	3.33737	0.803679
YLDs (Years Lived with Disability)	Europe	2013	3.29907	0.806929
YLDs (Years Lived with Disability)	Europe	2014	3.26034	0.809786
YLDs (Years Lived with Disability)	Europe	2015	3.23258	0.81275
YLDs (Years Lived with Disability)	Europe	2016	3.20623	0.815714
YLDs (Years Lived with Disability)	Europe	2017	3.18042	0.818893
YLDs (Years Lived with Disability)	Europe	2018	3.15361	0.821929
YLDs (Years Lived with Disability)	Europe	2019	3.13312	0.824643
YLDs (Years Lived with Disability)	South-East Asia	1990	0.869979	0.3882
YLDs (Years Lived with Disability)	South-East Asia	1991	0.866006	0.3952
YLDs (Years Lived with Disability)	South-East Asia	1992	0.862116	0.402
YLDs (Years Lived with Disability)	South-East Asia	1993	0.85819	0.4094
YLDs (Years Lived with Disability)	South-East Asia	1994	0.853999	0.4167
YLDs (Years Lived with Disability)	South-East Asia	1995	0.849883	0.4245
YLDs (Years Lived with Disability)	South-East Asia	1996	0.845002	0.4323
YLDs (Years Lived with Disability)	South-East Asia	1997	0.839199	0.4399
YLDs (Years Lived with Disability)	South-East Asia	1998	0.83365	0.4471
YLDs (Years Lived with Disability)	South-East Asia	1999	0.829091	0.4542
YLDs (Years Lived with Disability)	South-East Asia	2000	0.825736	0.461
YLDs (Years Lived with Disability)	South-East Asia	2001	0.824893	0.4678
YLDs (Years Lived with Disability)	South-East Asia	2002	0.826824	0.4744
YLDs (Years Lived with Disability)	South-East Asia	2003	0.829631	0.4807
YLDs (Years Lived with Disability)	South-East Asia	2004	0.832605	0.4875
YLDs (Years Lived with Disability)	South-East Asia	2005	0.83562	0.4941
YLDs (Years Lived with Disability)	South-East Asia	2006	0.839153	0.501
YLDs (Years Lived with Disability)	South-East Asia	2007	0.842115	0.5084
YLDs (Years Lived with Disability)	South-East Asia	2008	0.845851	0.5155
YLDs (Years Lived with Disability)	South-East Asia	2009	0.848318	0.5224
YLDs (Years Lived with Disability)	South-East Asia	2010	0.850194	0.5297
YLDs (Years Lived with Disability)	South-East Asia	2011	0.85102	0.5371
YLDs (Years Lived with Disability)	South-East Asia	2012	0.851171	0.5448
YLDs (Years Lived with Disability)	South-East Asia	2013	0.850812	0.5524
YLDs (Years Lived with Disability)	South-East Asia	2014	0.849484	0.56
YLDs (Years Lived with Disability)	South-East Asia	2015	0.850168	0.5677
YLDs (Years Lived with Disability)	South-East Asia	2016	0.851394	0.5747
YLDs (Years Lived with Disability)	South-East Asia	2017	0.853865	0.5817
YLDs (Years Lived with Disability)	South-East Asia	2018	0.856714	0.5889
YLDs (Years Lived with Disability)	South-East Asia	2019	0.859128	0.5951
YLDs (Years Lived with Disability)	Western Pacific	1990	2.73632	0.551421
YLDs (Years Lived with Disability)	Western Pacific	1991	2.73204	0.556421
YLDs (Years Lived with Disability)	Western Pacific	1992	2.71999	0.561579
YLDs (Years Lived with Disability)	Western Pacific	1993	2.70888	0.567053
YLDs (Years Lived with Disability)	Western Pacific	1994	2.69383	0.572684
YLDs (Years Lived with Disability)	Western Pacific	1995	2.67831	0.578421
YLDs (Years Lived with Disability)	Western Pacific	1996	2.65528	0.584474
YLDs (Years Lived with Disability)	Western Pacific	1997	2.62408	0.590211
YLDs (Years Lived with Disability)	Western Pacific	1998	2.58551	0.595421
YLDs (Years Lived with Disability)	Western Pacific	1999	2.55287	0.600474
YLDs (Years Lived with Disability)	Western Pacific	2000	2.52769	0.605579
YLDs (Years Lived with Disability)	Western Pacific	2001	2.51457	0.610632
YLDs (Years Lived with Disability)	Western Pacific	2002	2.50899	0.615105
YLDs (Years Lived with Disability)	Western Pacific	2003	2.50212	0.619
YLDs (Years Lived with Disability)	Western Pacific	2004	2.50153	0.623158
YLDs (Years Lived with Disability)	Western Pacific	2005	2.5029	0.627053
YLDs (Years Lived with Disability)	Western Pacific	2006	2.50972	0.630842
YLDs (Years Lived with Disability)	Western Pacific	2007	2.52483	0.635
YLDs (Years Lived with Disability)	Western Pacific	2008	2.5437	0.639421
YLDs (Years Lived with Disability)	Western Pacific	2009	2.55789	0.643632
YLDs (Years Lived with Disability)	Western Pacific	2010	2.56454	0.647842
YLDs (Years Lived with Disability)	Western Pacific	2011	2.56408	0.652158
YLDs (Years Lived with Disability)	Western Pacific	2012	2.55973	0.656526
YLDs (Years Lived with Disability)	Western Pacific	2013	2.55419	0.661105
YLDs (Years Lived with Disability)	Western Pacific	2014	2.54797	0.665474
YLDs (Years Lived with Disability)	Western Pacific	2015	2.543	0.669684
YLDs (Years Lived with Disability)	Western Pacific	2016	2.5408	0.674158
YLDs (Years Lived with Disability)	Western Pacific	2017	2.53807	0.678737
YLDs (Years Lived with Disability)	Western Pacific	2018	2.53195	0.683368
YLDs (Years Lived with Disability)	Western Pacific	2019	2.52384	0.687368
