# Supplementary material for: Global trends in smoking-attributable rheumatoid arthritis burden: Insights from GBD 2021
Source: PLoS One. 2025 Aug 5;20(8):e0329434. doi: 10.1371/journal.pone.0329434 (PMC12324138; doi:10.1371/journal.pone.0329434)
Supplement: S1 Data — This compressed ZIP archive contains all underlying data required to reproduce the figures and tables presented in the manuscript. (ZIP) [file pone.0329434.s001.zip › S1_Data/Figure5/sdi_YLLs.xlsx]

## Sheet: Sheet1
measure_name	WHO	Year	val	SDI
YLLs (Years of Life Lost)	Africa	1990	0.263544	0.265087
YLLs (Years of Life Lost)	Africa	1991	0.259459	0.269925
YLLs (Years of Life Lost)	Africa	1992	0.26311	0.274284
YLLs (Years of Life Lost)	Africa	1993	0.249026	0.278772
YLLs (Years of Life Lost)	Africa	1994	0.252285	0.283072
YLLs (Years of Life Lost)	Africa	1995	0.251969	0.287463
YLLs (Years of Life Lost)	Africa	1996	0.254506	0.292381
YLLs (Years of Life Lost)	Africa	1997	0.269563	0.297862
YLLs (Years of Life Lost)	Africa	1998	0.267893	0.303103
YLLs (Years of Life Lost)	Africa	1999	0.255075	0.308753
YLLs (Years of Life Lost)	Africa	2000	0.255636	0.314741
YLLs (Years of Life Lost)	Africa	2001	0.241565	0.320709
YLLs (Years of Life Lost)	Africa	2002	0.228978	0.326656
YLLs (Years of Life Lost)	Africa	2003	0.216982	0.332425
YLLs (Years of Life Lost)	Africa	2004	0.198062	0.33835
YLLs (Years of Life Lost)	Africa	2005	0.18605	0.344562
YLLs (Years of Life Lost)	Africa	2006	0.175312	0.350969
YLLs (Years of Life Lost)	Africa	2007	0.161333	0.3575
YLLs (Years of Life Lost)	Africa	2008	0.149742	0.364219
YLLs (Years of Life Lost)	Africa	2009	0.140076	0.370906
YLLs (Years of Life Lost)	Africa	2010	0.131044	0.377906
YLLs (Years of Life Lost)	Africa	2011	0.122221	0.385188
YLLs (Years of Life Lost)	Africa	2012	0.11506	0.392719
YLLs (Years of Life Lost)	Africa	2013	0.108791	0.400219
YLLs (Years of Life Lost)	Africa	2014	0.104577	0.407719
YLLs (Years of Life Lost)	Africa	2015	0.101213	0.415
YLLs (Years of Life Lost)	Africa	2016	0.0977199	0.422125
YLLs (Years of Life Lost)	Africa	2017	0.0927319	0.429406
YLLs (Years of Life Lost)	Africa	2018	0.0906866	0.436344
YLLs (Years of Life Lost)	Africa	2019	0.0875604	0.441688
YLLs (Years of Life Lost)	Americas	1990	1.26899	0.506208
YLLs (Years of Life Lost)	Americas	1991	1.25051	0.511458
YLLs (Years of Life Lost)	Americas	1992	1.20429	0.517
YLLs (Years of Life Lost)	Americas	1993	1.18736	0.522208
YLLs (Years of Life Lost)	Americas	1994	1.1739	0.527583
YLLs (Years of Life Lost)	Americas	1995	1.15975	0.532875
YLLs (Years of Life Lost)	Americas	1996	1.10333	0.538292
YLLs (Years of Life Lost)	Americas	1997	1.06142	0.543917
YLLs (Years of Life Lost)	Americas	1998	1.05481	0.5495
YLLs (Years of Life Lost)	Americas	1999	1.11914	0.555292
YLLs (Years of Life Lost)	Americas	2000	1.11228	0.561083
YLLs (Years of Life Lost)	Americas	2001	1.08798	0.566458
YLLs (Years of Life Lost)	Americas	2002	1.06822	0.571833
YLLs (Years of Life Lost)	Americas	2003	1.02918	0.576958
YLLs (Years of Life Lost)	Americas	2004	0.976987	0.581708
YLLs (Years of Life Lost)	Americas	2005	0.947861	0.586917
YLLs (Years of Life Lost)	Americas	2006	0.921369	0.591792
YLLs (Years of Life Lost)	Americas	2007	0.889885	0.596542
YLLs (Years of Life Lost)	Americas	2008	0.884869	0.601167
YLLs (Years of Life Lost)	Americas	2009	0.843809	0.606
YLLs (Years of Life Lost)	Americas	2010	0.814551	0.610917
YLLs (Years of Life Lost)	Americas	2011	0.784439	0.615917
YLLs (Years of Life Lost)	Americas	2012	0.75177	0.621042
YLLs (Years of Life Lost)	Americas	2013	0.72112	0.625958
YLLs (Years of Life Lost)	Americas	2014	0.694133	0.630667
YLLs (Years of Life Lost)	Americas	2015	0.662137	0.636042
YLLs (Years of Life Lost)	Americas	2016	0.653512	0.64125
YLLs (Years of Life Lost)	Americas	2017	0.622404	0.646083
YLLs (Years of Life Lost)	Americas	2018	0.588659	0.650542
YLLs (Years of Life Lost)	Americas	2019	0.569085	0.654167
YLLs (Years of Life Lost)	Eastern Mediterranean	1990	0.394363	0.429235
YLLs (Years of Life Lost)	Eastern Mediterranean	1991	0.398222	0.438765
YLLs (Years of Life Lost)	Eastern Mediterranean	1992	0.402771	0.448176
YLLs (Years of Life Lost)	Eastern Mediterranean	1993	0.410856	0.457706
YLLs (Years of Life Lost)	Eastern Mediterranean	1994	0.419517	0.467235
YLLs (Years of Life Lost)	Eastern Mediterranean	1995	0.428119	0.476706
YLLs (Years of Life Lost)	Eastern Mediterranean	1996	0.42973	0.486353
YLLs (Years of Life Lost)	Eastern Mediterranean	1997	0.429205	0.496059
YLLs (Years of Life Lost)	Eastern Mediterranean	1998	0.423143	0.505941
YLLs (Years of Life Lost)	Eastern Mediterranean	1999	0.416784	0.515529
YLLs (Years of Life Lost)	Eastern Mediterranean	2000	0.409187	0.524882
YLLs (Years of Life Lost)	Eastern Mediterranean	2001	0.402562	0.534
YLLs (Years of Life Lost)	Eastern Mediterranean	2002	0.39719	0.543059
YLLs (Years of Life Lost)	Eastern Mediterranean	2003	0.391891	0.552235
YLLs (Years of Life Lost)	Eastern Mediterranean	2004	0.384717	0.562
YLLs (Years of Life Lost)	Eastern Mediterranean	2005	0.376016	0.571824
YLLs (Years of Life Lost)	Eastern Mediterranean	2006	0.365179	0.581529
YLLs (Years of Life Lost)	Eastern Mediterranean	2007	0.353462	0.591353
YLLs (Years of Life Lost)	Eastern Mediterranean	2008	0.342695	0.601294
YLLs (Years of Life Lost)	Eastern Mediterranean	2009	0.332058	0.610765
YLLs (Years of Life Lost)	Eastern Mediterranean	2010	0.321612	0.620353
YLLs (Years of Life Lost)	Eastern Mediterranean	2011	0.310508	0.629235
YLLs (Years of Life Lost)	Eastern Mediterranean	2012	0.299692	0.638471
YLLs (Years of Life Lost)	Eastern Mediterranean	2013	0.289494	0.647176
YLLs (Years of Life Lost)	Eastern Mediterranean	2014	0.279646	0.654353
YLLs (Years of Life Lost)	Eastern Mediterranean	2015	0.272002	0.661412
YLLs (Years of Life Lost)	Eastern Mediterranean	2016	0.263667	0.667882
YLLs (Years of Life Lost)	Eastern Mediterranean	2017	0.256735	0.674118
YLLs (Years of Life Lost)	Eastern Mediterranean	2018	0.249468	0.680118
YLLs (Years of Life Lost)	Eastern Mediterranean	2019	0.243432	0.684765
YLLs (Years of Life Lost)	Europe	1990	1.24636	0.703
YLLs (Years of Life Lost)	Europe	1991	1.20862	0.70825
YLLs (Years of Life Lost)	Europe	1992	1.1636	0.713857
YLLs (Years of Life Lost)	Europe	1993	1.08239	0.719357
YLLs (Years of Life Lost)	Europe	1994	1.05625	0.724679
YLLs (Years of Life Lost)	Europe	1995	1.03611	0.729179
YLLs (Years of Life Lost)	Europe	1996	0.973674	0.7335
YLLs (Years of Life Lost)	Europe	1997	0.909099	0.738286
YLLs (Years of Life Lost)	Europe	1998	0.838904	0.742786
YLLs (Years of Life Lost)	Europe	1999	0.823611	0.747143
YLLs (Years of Life Lost)	Europe	2000	0.833842	0.752107
YLLs (Years of Life Lost)	Europe	2001	0.848617	0.757607
YLLs (Years of Life Lost)	Europe	2002	0.828226	0.762464
YLLs (Years of Life Lost)	Europe	2003	0.803664	0.766821
YLLs (Years of Life Lost)	Europe	2004	0.747918	0.771536
YLLs (Years of Life Lost)	Europe	2005	0.737473	0.775964
YLLs (Years of Life Lost)	Europe	2006	0.695659	0.780179
YLLs (Years of Life Lost)	Europe	2007	0.661927	0.784107
YLLs (Years of Life Lost)	Europe	2008	0.646885	0.788607
YLLs (Years of Life Lost)	Europe	2009	0.623993	0.792679
YLLs (Years of Life Lost)	Europe	2010	0.611043	0.796607
YLLs (Years of Life Lost)	Europe	2011	0.597882	0.800286
YLLs (Years of Life Lost)	Europe	2012	0.588805	0.803679
YLLs (Years of Life Lost)	Europe	2013	0.589397	0.806929
YLLs (Years of Life Lost)	Europe	2014	0.598747	0.809786
YLLs (Years of Life Lost)	Europe	2015	0.616871	0.81275
YLLs (Years of Life Lost)	Europe	2016	0.619702	0.815714
YLLs (Years of Life Lost)	Europe	2017	0.603299	0.818893
YLLs (Years of Life Lost)	Europe	2018	0.596627	0.821929
YLLs (Years of Life Lost)	Europe	2019	0.574494	0.824643
YLLs (Years of Life Lost)	South-East Asia	1990	0.76703	0.3882
YLLs (Years of Life Lost)	South-East Asia	1991	0.755986	0.3952
YLLs (Years of Life Lost)	South-East Asia	1992	0.754875	0.402
YLLs (Years of Life Lost)	South-East Asia	1993	0.74485	0.4094
YLLs (Years of Life Lost)	South-East Asia	1994	0.742913	0.4167
YLLs (Years of Life Lost)	South-East Asia	1995	0.748889	0.4245
YLLs (Years of Life Lost)	South-East Asia	1996	0.736711	0.4323
YLLs (Years of Life Lost)	South-East Asia	1997	0.723177	0.4399
YLLs (Years of Life Lost)	South-East Asia	1998	0.715748	0.4471
YLLs (Years of Life Lost)	South-East Asia	1999	0.678557	0.4542
YLLs (Years of Life Lost)	South-East Asia	2000	0.658262	0.461
YLLs (Years of Life Lost)	South-East Asia	2001	0.653983	0.4678
YLLs (Years of Life Lost)	South-East Asia	2002	0.651045	0.4744
YLLs (Years of Life Lost)	South-East Asia	2003	0.656326	0.4807
YLLs (Years of Life Lost)	South-East Asia	2004	0.651033	0.4875
YLLs (Years of Life Lost)	South-East Asia	2005	0.634628	0.4941
YLLs (Years of Life Lost)	South-East Asia	2006	0.637012	0.501
YLLs (Years of Life Lost)	South-East Asia	2007	0.65502	0.5084
YLLs (Years of Life Lost)	South-East Asia	2008	0.659551	0.5155
YLLs (Years of Life Lost)	South-East Asia	2009	0.633278	0.5224
YLLs (Years of Life Lost)	South-East Asia	2010	0.622083	0.5297
YLLs (Years of Life Lost)	South-East Asia	2011	0.611747	0.5371
YLLs (Years of Life Lost)	South-East Asia	2012	0.595151	0.5448
YLLs (Years of Life Lost)	South-East Asia	2013	0.596395	0.5524
YLLs (Years of Life Lost)	South-East Asia	2014	0.594402	0.56
YLLs (Years of Life Lost)	South-East Asia	2015	0.569762	0.5677
YLLs (Years of Life Lost)	South-East Asia	2016	0.548753	0.5747
YLLs (Years of Life Lost)	South-East Asia	2017	0.543613	0.5817
YLLs (Years of Life Lost)	South-East Asia	2018	0.545799	0.5889
YLLs (Years of Life Lost)	South-East Asia	2019	0.539734	0.5951
YLLs (Years of Life Lost)	Western Pacific	1990	1.35497	0.551421
YLLs (Years of Life Lost)	Western Pacific	1991	1.33595	0.556421
YLLs (Years of Life Lost)	Western Pacific	1992	1.22088	0.561579
YLLs (Years of Life Lost)	Western Pacific	1993	1.18227	0.567053
YLLs (Years of Life Lost)	Western Pacific	1994	1.1444	0.572684
YLLs (Years of Life Lost)	Western Pacific	1995	1.13527	0.578421
YLLs (Years of Life Lost)	Western Pacific	1996	1.0887	0.584474
YLLs (Years of Life Lost)	Western Pacific	1997	1.04879	0.590211
YLLs (Years of Life Lost)	Western Pacific	1998	1.0415	0.595421
YLLs (Years of Life Lost)	Western Pacific	1999	1.03006	0.600474
YLLs (Years of Life Lost)	Western Pacific	2000	1.05403	0.605579
YLLs (Years of Life Lost)	Western Pacific	2001	1.10223	0.610632
YLLs (Years of Life Lost)	Western Pacific	2002	1.11993	0.615105
YLLs (Years of Life Lost)	Western Pacific	2003	1.15074	0.619
YLLs (Years of Life Lost)	Western Pacific	2004	1.17937	0.623158
YLLs (Years of Life Lost)	Western Pacific	2005	1.17097	0.627053
YLLs (Years of Life Lost)	Western Pacific	2006	1.11967	0.630842
YLLs (Years of Life Lost)	Western Pacific	2007	1.08583	0.635
YLLs (Years of Life Lost)	Western Pacific	2008	1.07642	0.639421
YLLs (Years of Life Lost)	Western Pacific	2009	1.05666	0.643632
YLLs (Years of Life Lost)	Western Pacific	2010	1.03405	0.647842
YLLs (Years of Life Lost)	Western Pacific	2011	0.999605	0.652158
YLLs (Years of Life Lost)	Western Pacific	2012	0.965376	0.656526
YLLs (Years of Life Lost)	Western Pacific	2013	0.934384	0.661105
YLLs (Years of Life Lost)	Western Pacific	2014	0.90147	0.665474
YLLs (Years of Life Lost)	Western Pacific	2015	0.879585	0.669684
YLLs (Years of Life Lost)	Western Pacific	2016	0.871985	0.674158
YLLs (Years of Life Lost)	Western Pacific	2017	0.863328	0.678737
YLLs (Years of Life Lost)	Western Pacific	2018	0.8457	0.683368
YLLs (Years of Life Lost)	Western Pacific	2019	0.83089	0.687368
