# Supplementary material for: Global trends in smoking-attributable rheumatoid arthritis burden: Insights from GBD 2021
Source: PLoS One. 2025 Aug 5;20(8):e0329434. doi: 10.1371/journal.pone.0329434 (PMC12324138; doi:10.1371/journal.pone.0329434)
Supplement: S1 Data — This compressed ZIP archive contains all underlying data required to reproduce the figures and tables presented in the manuscript. (ZIP) [file pone.0329434.s001.zip › S1_Data/Figure5/sdi_all.xlsx]

## Sheet: Sheet1
location	Year	SDI	WHO
Afghanistan	1990	0.173832	Eastern Mediterranean
Afghanistan	1991	0.176473	Eastern Mediterranean
Afghanistan	1992	0.179634	Eastern Mediterranean
Afghanistan	1993	0.180184	Eastern Mediterranean
Afghanistan	1994	0.178519	Eastern Mediterranean
Afghanistan	1995	0.178279	Eastern Mediterranean
Afghanistan	1996	0.178085	Eastern Mediterranean
Afghanistan	1997	0.177884	Eastern Mediterranean
Afghanistan	1998	0.177513	Eastern Mediterranean
Afghanistan	1999	0.177075	Eastern Mediterranean
Afghanistan	2000	0.177026	Eastern Mediterranean
Afghanistan	2001	0.177773	Eastern Mediterranean
Afghanistan	2002	0.183808	Eastern Mediterranean
Afghanistan	2003	0.190519	Eastern Mediterranean
Afghanistan	2004	0.196904	Eastern Mediterranean
Afghanistan	2005	0.203928	Eastern Mediterranean
Afghanistan	2006	0.211074	Eastern Mediterranean
Afghanistan	2007	0.219628	Eastern Mediterranean
Afghanistan	2008	0.228089	Eastern Mediterranean
Afghanistan	2009	0.237901	Eastern Mediterranean
Afghanistan	2010	0.24776	Eastern Mediterranean
Afghanistan	2011	0.257042	Eastern Mediterranean
Afghanistan	2012	0.266484	Eastern Mediterranean
Afghanistan	2013	0.275637	Eastern Mediterranean
Afghanistan	2014	0.28403	Eastern Mediterranean
Afghanistan	2015	0.29185	Eastern Mediterranean
Afghanistan	2016	0.299631	Eastern Mediterranean
Afghanistan	2017	0.307425	Eastern Mediterranean
Afghanistan	2018	0.314866	Eastern Mediterranean
Afghanistan	2019	0.322454	Eastern Mediterranean
Afghanistan	2020	0.32983	Eastern Mediterranean
Afghanistan	2021	0.3372	Eastern Mediterranean
Algeria	1990	0.460487	Africa
Algeria	1991	0.468319	Africa
Algeria	1992	0.475951	Africa
Algeria	1993	0.483256	Africa
Algeria	1994	0.490451	Africa
Algeria	1995	0.497958	Africa
Algeria	1996	0.505991	Africa
Algeria	1997	0.514057	Africa
Algeria	1998	0.522382	Africa
Algeria	1999	0.530786	Africa
Algeria	2000	0.539482	Africa
Algeria	2001	0.547529	Africa
Algeria	2002	0.555172	Africa
Algeria	2003	0.562537	Africa
Algeria	2004	0.569353	Africa
Algeria	2005	0.576002	Africa
Algeria	2006	0.582126	Africa
Algeria	2007	0.587791	Africa
Algeria	2008	0.593191	Africa
Algeria	2009	0.59787	Africa
Algeria	2010	0.602824	Africa
Algeria	2011	0.607826	Africa
Algeria	2012	0.612704	Africa
Algeria	2013	0.617422	Africa
Algeria	2014	0.622087	Africa
Algeria	2015	0.626746	Africa
Algeria	2016	0.631711	Africa
Algeria	2017	0.636973	Africa
Algeria	2018	0.6425	Africa
Algeria	2019	0.648211	Africa
Algeria	2020	0.653651	Africa
Algeria	2021	0.659501	Africa
American Samoa	1990	0.613634	Western Pacific
American Samoa	1991	0.615848	Western Pacific
American Samoa	1992	0.618584	Western Pacific
American Samoa	1993	0.622079	Western Pacific
American Samoa	1994	0.626053	Western Pacific
American Samoa	1995	0.629814	Western Pacific
American Samoa	1996	0.632707	Western Pacific
American Samoa	1997	0.634927	Western Pacific
American Samoa	1998	0.636598	Western Pacific
American Samoa	1999	0.638322	Western Pacific
American Samoa	2000	0.64061	Western Pacific
American Samoa	2001	0.643214	Western Pacific
American Samoa	2002	0.646002	Western Pacific
American Samoa	2003	0.648952	Western Pacific
American Samoa	2004	0.651921	Western Pacific
American Samoa	2005	0.655061	Western Pacific
American Samoa	2006	0.657726	Western Pacific
American Samoa	2007	0.660781	Western Pacific
American Samoa	2008	0.664026	Western Pacific
American Samoa	2009	0.667301	Western Pacific
American Samoa	2010	0.671249	Western Pacific
American Samoa	2011	0.675979	Western Pacific
American Samoa	2012	0.680862	Western Pacific
American Samoa	2013	0.685833	Western Pacific
American Samoa	2014	0.691343	Western Pacific
American Samoa	2015	0.697163	Western Pacific
American Samoa	2016	0.702726	Western Pacific
American Samoa	2017	0.707648	Western Pacific
American Samoa	2018	0.712801	Western Pacific
American Samoa	2019	0.717308	Western Pacific
American Samoa	2020	0.720839	Western Pacific
American Samoa	2021	0.723728	Western Pacific
Angola	1990	0.270737	Africa
Angola	1991	0.275161	Africa
Angola	1992	0.279232	Africa
Angola	1993	0.281868	Africa
Angola	1994	0.284488	Africa
Angola	1995	0.287448	Africa
Angola	1996	0.291421	Africa
Angola	1997	0.295434	Africa
Angola	1998	0.299553	Africa
Angola	1999	0.30372	Africa
Angola	2000	0.307603	Africa
Angola	2001	0.311698	Africa
Angola	2002	0.316707	Africa
Angola	2003	0.321777	Africa
Angola	2004	0.327395	Africa
Angola	2005	0.333785	Africa
Angola	2006	0.341013	Africa
Angola	2007	0.348847	Africa
Angola	2008	0.357082	Africa
Angola	2009	0.364408	Africa
Angola	2010	0.372034	Africa
Angola	2011	0.380007	Africa
Angola	2012	0.387892	Africa
Angola	2013	0.395796	Africa
Angola	2014	0.40372	Africa
Angola	2015	0.411372	Africa
Angola	2016	0.418822	Africa
Angola	2017	0.426177	Africa
Angola	2018	0.433355	Africa
Angola	2019	0.440455	Africa
Angola	2020	0.447284	Africa
Angola	2021	0.453722	Africa
Argentina	1990	0.587397	Americas
Argentina	1991	0.591708	Americas
Argentina	1992	0.597996	Americas
Argentina	1993	0.603739	Americas
Argentina	1994	0.609787	Americas
Argentina	1995	0.614474	Americas
Argentina	1996	0.618943	Americas
Argentina	1997	0.623934	Americas
Argentina	1998	0.628723	Americas
Argentina	1999	0.633175	Americas
Argentina	2000	0.638194	Americas
Argentina	2001	0.642176	Americas
Argentina	2002	0.644473	Americas
Argentina	2003	0.645907	Americas
Argentina	2004	0.648297	Americas
Argentina	2005	0.653369	Americas
Argentina	2006	0.657446	Americas
Argentina	2007	0.660188	Americas
Argentina	2008	0.663079	Americas
Argentina	2009	0.665912	Americas
Argentina	2010	0.669926	Americas
Argentina	2011	0.675243	Americas
Argentina	2012	0.679218	Americas
Argentina	2013	0.681633	Americas
Argentina	2014	0.684975	Americas
Argentina	2015	0.69171	Americas
Argentina	2016	0.698618	Americas
Argentina	2017	0.705136	Americas
Argentina	2018	0.712889	Americas
Argentina	2019	0.719003	Americas
Argentina	2020	0.721294	Americas
Argentina	2021	0.723123	Americas
Australia	1990	0.725983	Western Pacific
Australia	1991	0.72976	Western Pacific
Australia	1992	0.733901	Western Pacific
Australia	1993	0.738375	Western Pacific
Australia	1994	0.742847	Western Pacific
Australia	1995	0.747427	Western Pacific
Australia	1996	0.751992	Western Pacific
Australia	1997	0.756634	Western Pacific
Australia	1998	0.761133	Western Pacific
Australia	1999	0.765698	Western Pacific
Australia	2000	0.770224	Western Pacific
Australia	2001	0.774663	Western Pacific
Australia	2002	0.779361	Western Pacific
Australia	2003	0.7836	Western Pacific
Australia	2004	0.787017	Western Pacific
Australia	2005	0.789616	Western Pacific
Australia	2006	0.791156	Western Pacific
Australia	2007	0.792533	Western Pacific
Australia	2008	0.795293	Western Pacific
Australia	2009	0.799174	Western Pacific
Australia	2010	0.803562	Western Pacific
Australia	2011	0.80752	Western Pacific
Australia	2012	0.811644	Western Pacific
Australia	2013	0.816454	Western Pacific
Australia	2014	0.820841	Western Pacific
Australia	2015	0.824861	Western Pacific
Australia	2016	0.82856	Western Pacific
Australia	2017	0.831798	Western Pacific
Australia	2018	0.835355	Western Pacific
Australia	2019	0.839317	Western Pacific
Australia	2020	0.842051	Western Pacific
Australia	2021	0.844253	Western Pacific
Austria	1990	0.749854	Europe
Austria	1991	0.751653	Europe
Austria	1992	0.754375	Europe
Austria	1993	0.758805	Europe
Austria	1994	0.764704	Europe
Austria	1995	0.769827	Europe
Austria	1996	0.774447	Europe
Austria	1997	0.779233	Europe
Austria	1998	0.783521	Europe
Austria	1999	0.787452	Europe
Austria	2000	0.791848	Europe
Austria	2001	0.79577	Europe
Austria	2002	0.799154	Europe
Austria	2003	0.802043	Europe
Austria	2004	0.804889	Europe
Austria	2005	0.808419	Europe
Austria	2006	0.812065	Europe
Austria	2007	0.815481	Europe
Austria	2008	0.818794	Europe
Austria	2009	0.821541	Europe
Austria	2010	0.8245	Europe
Austria	2011	0.828002	Europe
Austria	2012	0.831113	Europe
Austria	2013	0.83368	Europe
Austria	2014	0.835839	Europe
Austria	2015	0.83758	Europe
Austria	2016	0.839884	Europe
Austria	2017	0.843173	Europe
Austria	2018	0.846614	Europe
Austria	2019	0.849863	Europe
Austria	2020	0.85202	Europe
Austria	2021	0.853837	Europe
Bahrain	1990	0.584579	Eastern Mediterranean
Bahrain	1991	0.590597	Eastern Mediterranean
Bahrain	1992	0.59604	Eastern Mediterranean
Bahrain	1993	0.602166	Eastern Mediterranean
Bahrain	1994	0.608134	Eastern Mediterranean
Bahrain	1995	0.613851	Eastern Mediterranean
Bahrain	1996	0.619485	Eastern Mediterranean
Bahrain	1997	0.624596	Eastern Mediterranean
Bahrain	1998	0.630738	Eastern Mediterranean
Bahrain	1999	0.638083	Eastern Mediterranean
Bahrain	2000	0.646751	Eastern Mediterranean
Bahrain	2001	0.657196	Eastern Mediterranean
Bahrain	2002	0.664901	Eastern Mediterranean
Bahrain	2003	0.669564	Eastern Mediterranean
Bahrain	2004	0.674148	Eastern Mediterranean
Bahrain	2005	0.679791	Eastern Mediterranean
Bahrain	2006	0.686144	Eastern Mediterranean
Bahrain	2007	0.693045	Eastern Mediterranean
Bahrain	2008	0.699806	Eastern Mediterranean
Bahrain	2009	0.704886	Eastern Mediterranean
Bahrain	2010	0.707903	Eastern Mediterranean
Bahrain	2011	0.708959	Eastern Mediterranean
Bahrain	2012	0.710362	Eastern Mediterranean
Bahrain	2013	0.713343	Eastern Mediterranean
Bahrain	2014	0.716768	Eastern Mediterranean
Bahrain	2015	0.719927	Eastern Mediterranean
Bahrain	2016	0.723611	Eastern Mediterranean
Bahrain	2017	0.729323	Eastern Mediterranean
Bahrain	2018	0.736193	Eastern Mediterranean
Bahrain	2019	0.742848	Eastern Mediterranean
Bahrain	2020	0.748103	Eastern Mediterranean
Bahrain	2021	0.753043	Eastern Mediterranean
Bangladesh	1990	0.228549	South-East Asia
Bangladesh	1991	0.237207	South-East Asia
Bangladesh	1992	0.245248	South-East Asia
Bangladesh	1993	0.252091	South-East Asia
Bangladesh	1994	0.258997	South-East Asia
Bangladesh	1995	0.265294	South-East Asia
Bangladesh	1996	0.271178	South-East Asia
Bangladesh	1997	0.277773	South-East Asia
Bangladesh	1998	0.284516	South-East Asia
Bangladesh	1999	0.290951	South-East Asia
Bangladesh	2000	0.297252	South-East Asia
Bangladesh	2001	0.303189	South-East Asia
Bangladesh	2002	0.30864	South-East Asia
Bangladesh	2003	0.31436	South-East Asia
Bangladesh	2004	0.320923	South-East Asia
Bangladesh	2005	0.328091	South-East Asia
Bangladesh	2006	0.335691	South-East Asia
Bangladesh	2007	0.343933	South-East Asia
Bangladesh	2008	0.35252	South-East Asia
Bangladesh	2009	0.361482	South-East Asia
Bangladesh	2010	0.370599	South-East Asia
Bangladesh	2011	0.380125	South-East Asia
Bangladesh	2012	0.390624	South-East Asia
Bangladesh	2013	0.401706	South-East Asia
Bangladesh	2014	0.413263	South-East Asia
Bangladesh	2015	0.425482	South-East Asia
Bangladesh	2016	0.43771	South-East Asia
Bangladesh	2017	0.449752	South-East Asia
Bangladesh	2018	0.461718	South-East Asia
Bangladesh	2019	0.473265	South-East Asia
Bangladesh	2020	0.483079	South-East Asia
Bangladesh	2021	0.492421	South-East Asia
Barbados	1990	0.653583	Americas
Barbados	1991	0.656654	Americas
Barbados	1992	0.662447	Americas
Barbados	1993	0.668815	Americas
Barbados	1994	0.673409	Americas
Barbados	1995	0.676012	Americas
Barbados	1996	0.677193	Americas
Barbados	1997	0.678645	Americas
Barbados	1998	0.679827	Americas
Barbados	1999	0.680398	Americas
Barbados	2000	0.681304	Americas
Barbados	2001	0.683329	Americas
Barbados	2002	0.687808	Americas
Barbados	2003	0.693236	Americas
Barbados	2004	0.69803	Americas
Barbados	2005	0.70151	Americas
Barbados	2006	0.703856	Americas
Barbados	2007	0.705872	Americas
Barbados	2008	0.708514	Americas
Barbados	2009	0.712143	Americas
Barbados	2010	0.716209	Americas
Barbados	2011	0.720061	Americas
Barbados	2012	0.724162	Americas
Barbados	2013	0.727826	Americas
Barbados	2014	0.730383	Americas
Barbados	2015	0.732603	Americas
Barbados	2016	0.734913	Americas
Barbados	2017	0.737157	Americas
Barbados	2018	0.739531	Americas
Barbados	2019	0.742239	Americas
Barbados	2020	0.744367	Americas
Barbados	2021	0.746749	Americas
Belarus	1990	0.622447	Europe
Belarus	1991	0.627038	Europe
Belarus	1992	0.632892	Europe
Belarus	1993	0.639394	Europe
Belarus	1994	0.644653	Europe
Belarus	1995	0.64896	Europe
Belarus	1996	0.652855	Europe
Belarus	1997	0.655627	Europe
Belarus	1998	0.657246	Europe
Belarus	1999	0.660171	Europe
Belarus	2000	0.664706	Europe
Belarus	2001	0.671333	Europe
Belarus	2002	0.678122	Europe
Belarus	2003	0.684869	Europe
Belarus	2004	0.692502	Europe
Belarus	2005	0.698985	Europe
Belarus	2006	0.705119	Europe
Belarus	2007	0.711497	Europe
Belarus	2008	0.719121	Europe
Belarus	2009	0.727293	Europe
Belarus	2010	0.734955	Europe
Belarus	2011	0.739504	Europe
Belarus	2012	0.743469	Europe
Belarus	2013	0.748529	Europe
Belarus	2014	0.753511	Europe
Belarus	2015	0.758206	Europe
Belarus	2016	0.764328	Europe
Belarus	2017	0.771131	Europe
Belarus	2018	0.776569	Europe
Belarus	2019	0.780508	Europe
Belarus	2020	0.782382	Europe
Belarus	2021	0.784485	Europe
Belgium	1990	0.737391	Europe
Belgium	1991	0.742173	Europe
Belgium	1992	0.748012	Europe
Belgium	1993	0.753685	Europe
Belgium	1994	0.758904	Europe
Belgium	1995	0.76317	Europe
Belgium	1996	0.766826	Europe
Belgium	1997	0.770814	Europe
Belgium	1998	0.774228	Europe
Belgium	1999	0.777041	Europe
Belgium	2000	0.780396	Europe
Belgium	2001	0.784713	Europe
Belgium	2002	0.788836	Europe
Belgium	2003	0.792014	Europe
Belgium	2004	0.795225	Europe
Belgium	2005	0.798497	Europe
Belgium	2006	0.801573	Europe
Belgium	2007	0.804613	Europe
Belgium	2008	0.807758	Europe
Belgium	2009	0.811056	Europe
Belgium	2010	0.81503	Europe
Belgium	2011	0.81947	Europe
Belgium	2012	0.824226	Europe
Belgium	2013	0.82862	Europe
Belgium	2014	0.832425	Europe
Belgium	2015	0.835878	Europe
Belgium	2016	0.839463	Europe
Belgium	2017	0.843212	Europe
Belgium	2018	0.846618	Europe
Belgium	2019	0.849498	Europe
Belgium	2020	0.851347	Europe
Belgium	2021	0.853654	Europe
Belize	1990	0.423727	Americas
Belize	1991	0.433834	Americas
Belize	1992	0.444199	Americas
Belize	1993	0.455259	Americas
Belize	1994	0.465729	Americas
Belize	1995	0.475279	Americas
Belize	1996	0.482702	Americas
Belize	1997	0.48802	Americas
Belize	1998	0.491819	Americas
Belize	1999	0.49507	Americas
Belize	2000	0.498644	Americas
Belize	2001	0.502399	Americas
Belize	2002	0.506872	Americas
Belize	2003	0.512679	Americas
Belize	2004	0.519697	Americas
Belize	2005	0.527231	Americas
Belize	2006	0.53489	Americas
Belize	2007	0.541901	Americas
Belize	2008	0.548093	Americas
Belize	2009	0.553466	Americas
Belize	2010	0.558547	Americas
Belize	2011	0.56344	Americas
Belize	2012	0.568456	Americas
Belize	2013	0.573236	Americas
Belize	2014	0.578091	Americas
Belize	2015	0.583279	Americas
Belize	2016	0.588276	Americas
Belize	2017	0.593337	Americas
Belize	2018	0.598512	Americas
Belize	2019	0.603352	Americas
Belize	2020	0.60706	Americas
Belize	2021	0.610229	Americas
Bermuda	1990	0.696451	Americas
Bermuda	1991	0.700277	Americas
Bermuda	1992	0.703984	Americas
Bermuda	1993	0.707678	Americas
Bermuda	1994	0.711069	Americas
Bermuda	1995	0.714469	Americas
Bermuda	1996	0.717832	Americas
Bermuda	1997	0.721643	Americas
Bermuda	1998	0.725854	Americas
Bermuda	1999	0.73054	Americas
Bermuda	2000	0.735997	Americas
Bermuda	2001	0.741919	Americas
Bermuda	2002	0.747545	Americas
Bermuda	2003	0.753305	Americas
Bermuda	2004	0.759009	Americas
Bermuda	2005	0.764691	Americas
Bermuda	2006	0.770597	Americas
Bermuda	2007	0.776114	Americas
Bermuda	2008	0.780358	Americas
Bermuda	2009	0.784759	Americas
Bermuda	2010	0.789181	Americas
Bermuda	2011	0.793381	Americas
Bermuda	2012	0.797485	Americas
Bermuda	2013	0.801388	Americas
Bermuda	2014	0.804923	Americas
Bermuda	2015	0.807999	Americas
Bermuda	2016	0.810551	Americas
Bermuda	2017	0.812807	Americas
Bermuda	2018	0.814893	Americas
Bermuda	2019	0.817	Americas
Bermuda	2020	0.819203	Americas
Bermuda	2021	0.821365	Americas
Bosnia And Herzegovina	1990	0.541133	Europe
Bosnia And Herzegovina	1991	0.541346	Europe
Bosnia And Herzegovina	1992	0.539303	Europe
Bosnia And Herzegovina	1993	0.536032	Europe
Bosnia And Herzegovina	1994	0.533853	Europe
Bosnia And Herzegovina	1995	0.534026	Europe
Bosnia And Herzegovina	1996	0.545549	Europe
Bosnia And Herzegovina	1997	0.563565	Europe
Bosnia And Herzegovina	1998	0.58183	Europe
Bosnia And Herzegovina	1999	0.597997	Europe
Bosnia And Herzegovina	2000	0.610951	Europe
Bosnia And Herzegovina	2001	0.621989	Europe
Bosnia And Herzegovina	2002	0.632076	Europe
Bosnia And Herzegovina	2003	0.640635	Europe
Bosnia And Herzegovina	2004	0.647794	Europe
Bosnia And Herzegovina	2005	0.653859	Europe
Bosnia And Herzegovina	2006	0.659814	Europe
Bosnia And Herzegovina	2007	0.665579	Europe
Bosnia And Herzegovina	2008	0.671101	Europe
Bosnia And Herzegovina	2009	0.676033	Europe
Bosnia And Herzegovina	2010	0.680824	Europe
Bosnia And Herzegovina	2011	0.685399	Europe
Bosnia And Herzegovina	2012	0.689507	Europe
Bosnia And Herzegovina	2013	0.693509	Europe
Bosnia And Herzegovina	2014	0.697032	Europe
Bosnia And Herzegovina	2015	0.700446	Europe
Bosnia And Herzegovina	2016	0.704079	Europe
Bosnia And Herzegovina	2017	0.708053	Europe
Bosnia And Herzegovina	2018	0.712347	Europe
Bosnia And Herzegovina	2019	0.716857	Europe
Bosnia And Herzegovina	2020	0.720202	Europe
Bosnia And Herzegovina	2021	0.723078	Europe
Botswana	1990	0.418078	Africa
Botswana	1991	0.429752	Africa
Botswana	1992	0.440491	Africa
Botswana	1993	0.450524	Africa
Botswana	1994	0.459955	Africa
Botswana	1995	0.469267	Africa
Botswana	1996	0.478588	Africa
Botswana	1997	0.487768	Africa
Botswana	1998	0.496194	Africa
Botswana	1999	0.504979	Africa
Botswana	2000	0.513498	Africa
Botswana	2001	0.52137	Africa
Botswana	2002	0.529253	Africa
Botswana	2003	0.537	Africa
Botswana	2004	0.544349	Africa
Botswana	2005	0.551707	Africa
Botswana	2006	0.559222	Africa
Botswana	2007	0.566702	Africa
Botswana	2008	0.573884	Africa
Botswana	2009	0.579696	Africa
Botswana	2010	0.585824	Africa
Botswana	2011	0.591985	Africa
Botswana	2012	0.59774	Africa
Botswana	2013	0.604065	Africa
Botswana	2014	0.610086	Africa
Botswana	2015	0.615411	Africa
Botswana	2016	0.620798	Africa
Botswana	2017	0.625705	Africa
Botswana	2018	0.630607	Africa
Botswana	2019	0.635324	Africa
Botswana	2020	0.639275	Africa
Botswana	2021	0.642722	Africa
Brazil	1990	0.500071	Americas
Brazil	1991	0.504785	Americas
Brazil	1992	0.50854	Americas
Brazil	1993	0.512082	Americas
Brazil	1994	0.515761	Americas
Brazil	1995	0.519686	Americas
Brazil	1996	0.523863	Americas
Brazil	1997	0.528178	Americas
Brazil	1998	0.532481	Americas
Brazil	1999	0.536972	Americas
Brazil	2000	0.542051	Americas
Brazil	2001	0.547304	Americas
Brazil	2002	0.552776	Americas
Brazil	2003	0.558146	Americas
Brazil	2004	0.563773	Americas
Brazil	2005	0.569458	Americas
Brazil	2006	0.575339	Americas
Brazil	2007	0.581589	Americas
Brazil	2008	0.588078	Americas
Brazil	2009	0.594073	Americas
Brazil	2010	0.600446	Americas
Brazil	2011	0.606777	Americas
Brazil	2012	0.612619	Americas
Brazil	2013	0.618218	Americas
Brazil	2014	0.623434	Americas
Brazil	2015	0.62815	Americas
Brazil	2016	0.632235	Americas
Brazil	2017	0.636422	Americas
Brazil	2018	0.640803	Americas
Brazil	2019	0.645298	Americas
Brazil	2020	0.649202	Americas
Brazil	2021	0.653044	Americas
Burkina Faso	1990	0.129696	Africa
Burkina Faso	1991	0.133299	Africa
Burkina Faso	1992	0.136595	Africa
Burkina Faso	1993	0.139825	Africa
Burkina Faso	1994	0.142849	Africa
Burkina Faso	1995	0.146116	Africa
Burkina Faso	1996	0.150042	Africa
Burkina Faso	1997	0.154228	Africa
Burkina Faso	1998	0.158707	Africa
Burkina Faso	1999	0.163468	Africa
Burkina Faso	2000	0.168084	Africa
Burkina Faso	2001	0.172996	Africa
Burkina Faso	2002	0.177982	Africa
Burkina Faso	2003	0.183254	Africa
Burkina Faso	2004	0.188565	Africa
Burkina Faso	2005	0.194086	Africa
Burkina Faso	2006	0.199572	Africa
Burkina Faso	2007	0.204891	Africa
Burkina Faso	2008	0.210223	Africa
Burkina Faso	2009	0.215423	Africa
Burkina Faso	2010	0.221001	Africa
Burkina Faso	2011	0.226697	Africa
Burkina Faso	2012	0.232589	Africa
Burkina Faso	2013	0.238497	Africa
Burkina Faso	2014	0.244379	Africa
Burkina Faso	2015	0.250208	Africa
Burkina Faso	2016	0.256082	Africa
Burkina Faso	2017	0.262033	Africa
Burkina Faso	2018	0.268102	Africa
Burkina Faso	2019	0.274287	Africa
Burkina Faso	2020	0.279871	Africa
Burkina Faso	2021	0.285118	Africa
Burundi	1990	0.205867	Africa
Burundi	1991	0.208496	Africa
Burundi	1992	0.210865	Africa
Burundi	1993	0.213249	Africa
Burundi	1994	0.215223	Africa
Burundi	1995	0.215632	Africa
Burundi	1996	0.215526	Africa
Burundi	1997	0.215762	Africa
Burundi	1998	0.216403	Africa
Burundi	1999	0.216856	Africa
Burundi	2000	0.21687	Africa
Burundi	2001	0.216989	Africa
Burundi	2002	0.217782	Africa
Burundi	2003	0.218962	Africa
Burundi	2004	0.220919	Africa
Burundi	2005	0.223084	Africa
Burundi	2006	0.225822	Africa
Burundi	2007	0.228997	Africa
Burundi	2008	0.232854	Africa
Burundi	2009	0.236943	Africa
Burundi	2010	0.241448	Africa
Burundi	2011	0.246277	Africa
Burundi	2012	0.251572	Africa
Burundi	2013	0.257191	Africa
Burundi	2014	0.262795	Africa
Burundi	2015	0.267328	Africa
Burundi	2016	0.271588	Africa
Burundi	2017	0.275841	Africa
Burundi	2018	0.279733	Africa
Burundi	2019	0.283443	Africa
Burundi	2020	0.286496	Africa
Burundi	2021	0.289374	Africa
Cameroon	1990	0.303055	Africa
Cameroon	1991	0.309623	Africa
Cameroon	1992	0.315601	Africa
Cameroon	1993	0.320832	Africa
Cameroon	1994	0.32541	Africa
Cameroon	1995	0.329539	Africa
Cameroon	1996	0.333426	Africa
Cameroon	1997	0.337346	Africa
Cameroon	1998	0.341197	Africa
Cameroon	1999	0.344955	Africa
Cameroon	2000	0.348815	Africa
Cameroon	2001	0.352632	Africa
Cameroon	2002	0.356512	Africa
Cameroon	2003	0.360669	Africa
Cameroon	2004	0.3651	Africa
Cameroon	2005	0.369546	Africa
Cameroon	2006	0.374356	Africa
Cameroon	2007	0.37949	Africa
Cameroon	2008	0.384838	Africa
Cameroon	2009	0.390289	Africa
Cameroon	2010	0.396067	Africa
Cameroon	2011	0.402093	Africa
Cameroon	2012	0.40858	Africa
Cameroon	2013	0.415608	Africa
Cameroon	2014	0.423034	Africa
Cameroon	2015	0.43083	Africa
Cameroon	2016	0.438879	Africa
Cameroon	2017	0.447185	Africa
Cameroon	2018	0.455688	Africa
Cameroon	2019	0.464246	Africa
Cameroon	2020	0.472286	Africa
Cameroon	2021	0.479691	Africa
Canada	1990	0.781978	Americas
Canada	1991	0.784159	Americas
Canada	1992	0.787031	Americas
Canada	1993	0.789717	Americas
Canada	1994	0.792599	Americas
Canada	1995	0.796521	Americas
Canada	1996	0.801065	Americas
Canada	1997	0.804833	Americas
Canada	1998	0.808135	Americas
Canada	1999	0.812266	Americas
Canada	2000	0.816685	Americas
Canada	2001	0.820696	Americas
Canada	2002	0.824402	Americas
Canada	2003	0.827801	Americas
Canada	2004	0.830928	Americas
Canada	2005	0.833288	Americas
Canada	2006	0.834916	Americas
Canada	2007	0.836625	Americas
Canada	2008	0.838914	Americas
Canada	2009	0.841584	Americas
Canada	2010	0.844853	Americas
Canada	2011	0.848018	Americas
Canada	2012	0.850978	Americas
Canada	2013	0.853845	Americas
Canada	2014	0.85676	Americas
Canada	2015	0.859533	Americas
Canada	2016	0.862174	Americas
Canada	2017	0.865054	Americas
Canada	2018	0.867906	Americas
Canada	2019	0.870554	Americas
Canada	2020	0.871993	Americas
Canada	2021	0.873171	Americas
Central African Republic	1990	0.216825	Africa
Central African Republic	1991	0.220192	Africa
Central African Republic	1992	0.223008	Africa
Central African Republic	1993	0.225451	Africa
Central African Republic	1994	0.228488	Africa
Central African Republic	1995	0.231697	Africa
Central African Republic	1996	0.23399	Africa
Central African Republic	1997	0.236672	Africa
Central African Republic	1998	0.239744	Africa
Central African Republic	1999	0.242989	Africa
Central African Republic	2000	0.246021	Africa
Central African Republic	2001	0.249247	Africa
Central African Republic	2002	0.252524	Africa
Central African Republic	2003	0.255102	Africa
Central African Republic	2004	0.257779	Africa
Central African Republic	2005	0.260452	Africa
Central African Republic	2006	0.263712	Africa
Central African Republic	2007	0.267332	Africa
Central African Republic	2008	0.271158	Africa
Central African Republic	2009	0.275339	Africa
Central African Republic	2010	0.279981	Africa
Central African Republic	2011	0.285097	Africa
Central African Republic	2012	0.29046	Africa
Central African Republic	2013	0.290105	Africa
Central African Republic	2014	0.289999	Africa
Central African Republic	2015	0.290828	Africa
Central African Republic	2016	0.29243	Africa
Central African Republic	2017	0.294752	Africa
Central African Republic	2018	0.298011	Africa
Central African Republic	2019	0.301953	Africa
Central African Republic	2020	0.305426	Africa
Central African Republic	2021	0.309168	Africa
Chad	1990	0.114639	Africa
Chad	1991	0.117955	Africa
Chad	1992	0.121133	Africa
Chad	1993	0.1236	Africa
Chad	1994	0.126081	Africa
Chad	1995	0.128289	Africa
Chad	1996	0.130169	Africa
Chad	1997	0.132136	Africa
Chad	1998	0.13409	Africa
Chad	1999	0.135825	Africa
Chad	2000	0.137412	Africa
Chad	2001	0.139664	Africa
Chad	2002	0.142042	Africa
Chad	2003	0.145348	Africa
Chad	2004	0.150911	Africa
Chad	2005	0.157033	Africa
Chad	2006	0.162576	Africa
Chad	2007	0.168161	Africa
Chad	2008	0.173397	Africa
Chad	2009	0.178335	Africa
Chad	2010	0.184111	Africa
Chad	2011	0.189592	Africa
Chad	2012	0.195263	Africa
Chad	2013	0.200953	Africa
Chad	2014	0.206659	Africa
Chad	2015	0.212429	Africa
Chad	2016	0.217532	Africa
Chad	2017	0.222207	Africa
Chad	2018	0.226914	Africa
Chad	2019	0.231705	Africa
Chad	2020	0.236103	Africa
Chad	2021	0.240436	Africa
Chile	1990	0.586495	Americas
Chile	1991	0.593007	Americas
Chile	1992	0.599106	Americas
Chile	1993	0.604829	Americas
Chile	1994	0.610674	Americas
Chile	1995	0.617235	Americas
Chile	1996	0.623694	Americas
Chile	1997	0.63054	Americas
Chile	1998	0.638083	Americas
Chile	1999	0.645928	Americas
Chile	2000	0.652989	Americas
Chile	2001	0.660266	Americas
Chile	2002	0.667888	Americas
Chile	2003	0.673446	Americas
Chile	2004	0.678258	Americas
Chile	2005	0.682589	Americas
Chile	2006	0.685893	Americas
Chile	2007	0.68893	Americas
Chile	2008	0.69236	Americas
Chile	2009	0.696602	Americas
Chile	2010	0.702305	Americas
Chile	2011	0.708598	Americas
Chile	2012	0.714743	Americas
Chile	2013	0.720449	Americas
Chile	2014	0.727276	Americas
Chile	2015	0.736098	Americas
Chile	2016	0.744972	Americas
Chile	2017	0.752058	Americas
Chile	2018	0.758626	Americas
Chile	2019	0.76512	Americas
Chile	2020	0.769214	Americas
Chile	2021	0.771515	Americas
China	1990	0.458669	Western Pacific
China	1991	0.467302	Western Pacific
China	1992	0.475784	Western Pacific
China	1993	0.484354	Western Pacific
China	1994	0.492579	Western Pacific
China	1995	0.501501	Western Pacific
China	1996	0.512034	Western Pacific
China	1997	0.522327	Western Pacific
China	1998	0.531379	Western Pacific
China	1999	0.540334	Western Pacific
China	2000	0.547989	Western Pacific
China	2001	0.55368	Western Pacific
China	2002	0.560543	Western Pacific
China	2003	0.569019	Western Pacific
China	2004	0.578178	Western Pacific
China	2005	0.588052	Western Pacific
China	2006	0.598758	Western Pacific
China	2007	0.60952	Western Pacific
China	2008	0.619455	Western Pacific
China	2009	0.629308	Western Pacific
China	2010	0.641521	Western Pacific
China	2011	0.651448	Western Pacific
China	2012	0.657144	Western Pacific
China	2013	0.663103	Western Pacific
China	2014	0.668641	Western Pacific
China	2015	0.67194	Western Pacific
China	2016	0.676218	Western Pacific
China	2017	0.68462	Western Pacific
China	2018	0.693718	Western Pacific
China	2019	0.703687	Western Pacific
China	2020	0.713365	Western Pacific
China	2021	0.72163	Western Pacific
Colombia	1990	0.48072	Americas
Colombia	1991	0.48234	Americas
Colombia	1992	0.484572	Americas
Colombia	1993	0.488229	Americas
Colombia	1994	0.493278	Americas
Colombia	1995	0.499103	Americas
Colombia	1996	0.504987	Americas
Colombia	1997	0.51108	Americas
Colombia	1998	0.517023	Americas
Colombia	1999	0.522436	Americas
Colombia	2000	0.527839	Americas
Colombia	2001	0.533077	Americas
Colombia	2002	0.538189	Americas
Colombia	2003	0.543265	Americas
Colombia	2004	0.548602	Americas
Colombia	2005	0.554089	Americas
Colombia	2006	0.560183	Americas
Colombia	2007	0.566823	Americas
Colombia	2008	0.573495	Americas
Colombia	2009	0.579876	Americas
Colombia	2010	0.586408	Americas
Colombia	2011	0.59334	Americas
Colombia	2012	0.600254	Americas
Colombia	2013	0.607251	Americas
Colombia	2014	0.614152	Americas
Colombia	2015	0.620889	Americas
Colombia	2016	0.627554	Americas
Colombia	2017	0.63413	Americas
Colombia	2018	0.640255	Americas
Colombia	2019	0.646039	Americas
Colombia	2020	0.650855	Americas
Colombia	2021	0.655443	Americas
Comoros	1990	0.270048	Africa
Comoros	1991	0.279146	Africa
Comoros	1992	0.288506	Africa
Comoros	1993	0.297607	Africa
Comoros	1994	0.305707	Africa
Comoros	1995	0.31422	Africa
Comoros	1996	0.322249	Africa
Comoros	1997	0.330148	Africa
Comoros	1998	0.337518	Africa
Comoros	1999	0.344775	Africa
Comoros	2000	0.351876	Africa
Comoros	2001	0.359212	Africa
Comoros	2002	0.366486	Africa
Comoros	2003	0.373411	Africa
Comoros	2004	0.380036	Africa
Comoros	2005	0.386892	Africa
Comoros	2006	0.393521	Africa
Comoros	2007	0.399051	Africa
Comoros	2008	0.40465	Africa
Comoros	2009	0.410254	Africa
Comoros	2010	0.415543	Africa
Comoros	2011	0.421093	Africa
Comoros	2012	0.42673	Africa
Comoros	2013	0.43279	Africa
Comoros	2014	0.438845	Africa
Comoros	2015	0.444712	Africa
Comoros	2016	0.450507	Africa
Comoros	2017	0.456281	Africa
Comoros	2018	0.461951	Africa
Comoros	2019	0.467388	Africa
Comoros	2020	0.472003	Africa
Comoros	2021	0.475979	Africa
Cook Islands	1990	0.564515	Western Pacific
Cook Islands	1991	0.570623	Western Pacific
Cook Islands	1992	0.577123	Western Pacific
Cook Islands	1993	0.584059	Western Pacific
Cook Islands	1994	0.591541	Western Pacific
Cook Islands	1995	0.59879	Western Pacific
Cook Islands	1996	0.606414	Western Pacific
Cook Islands	1997	0.613992	Western Pacific
Cook Islands	1998	0.621202	Western Pacific
Cook Islands	1999	0.628029	Western Pacific
Cook Islands	2000	0.635366	Western Pacific
Cook Islands	2001	0.644421	Western Pacific
Cook Islands	2002	0.65279	Western Pacific
Cook Islands	2003	0.661465	Western Pacific
Cook Islands	2004	0.66877	Western Pacific
Cook Islands	2005	0.674004	Western Pacific
Cook Islands	2006	0.680644	Western Pacific
Cook Islands	2007	0.687505	Western Pacific
Cook Islands	2008	0.695592	Western Pacific
Cook Islands	2009	0.703777	Western Pacific
Cook Islands	2010	0.711862	Western Pacific
Cook Islands	2011	0.719445	Western Pacific
Cook Islands	2012	0.726963	Western Pacific
Cook Islands	2013	0.733317	Western Pacific
Cook Islands	2014	0.739596	Western Pacific
Cook Islands	2015	0.74655	Western Pacific
Cook Islands	2016	0.752353	Western Pacific
Cook Islands	2017	0.758234	Western Pacific
Cook Islands	2018	0.764041	Western Pacific
Cook Islands	2019	0.769796	Western Pacific
Cook Islands	2020	0.774701	Western Pacific
Cook Islands	2021	0.77911	Western Pacific
Costa Rica	1990	0.534125	Americas
Costa Rica	1991	0.539342	Americas
Costa Rica	1992	0.544624	Americas
Costa Rica	1993	0.549947	Americas
Costa Rica	1994	0.555171	Americas
Costa Rica	1995	0.560547	Americas
Costa Rica	1996	0.565181	Americas
Costa Rica	1997	0.570128	Americas
Costa Rica	1998	0.576067	Americas
Costa Rica	1999	0.582229	Americas
Costa Rica	2000	0.588243	Americas
Costa Rica	2001	0.594889	Americas
Costa Rica	2002	0.600894	Americas
Costa Rica	2003	0.605766	Americas
Costa Rica	2004	0.610316	Americas
Costa Rica	2005	0.614413	Americas
Costa Rica	2006	0.61785	Americas
Costa Rica	2007	0.621201	Americas
Costa Rica	2008	0.625704	Americas
Costa Rica	2009	0.631291	Americas
Costa Rica	2010	0.636595	Americas
Costa Rica	2011	0.641201	Americas
Costa Rica	2012	0.646574	Americas
Costa Rica	2013	0.651946	Americas
Costa Rica	2014	0.65689	Americas
Costa Rica	2015	0.66203	Americas
Costa Rica	2016	0.66743	Americas
Costa Rica	2017	0.673621	Americas
Costa Rica	2018	0.681296	Americas
Costa Rica	2019	0.690049	Americas
Costa Rica	2020	0.696195	Americas
Costa Rica	2021	0.70034	Americas
Croatia	1990	0.668906	Europe
Croatia	1991	0.674725	Europe
Croatia	1992	0.678093	Europe
Croatia	1993	0.678221	Europe
Croatia	1994	0.677548	Europe
Croatia	1995	0.677029	Europe
Croatia	1996	0.679507	Europe
Croatia	1997	0.685365	Europe
Croatia	1998	0.691366	Europe
Croatia	1999	0.696636	Europe
Croatia	2000	0.70304	Europe
Croatia	2001	0.709537	Europe
Croatia	2002	0.715383	Europe
Croatia	2003	0.72113	Europe
Croatia	2004	0.726328	Europe
Croatia	2005	0.732154	Europe
Croatia	2006	0.738067	Europe
Croatia	2007	0.743149	Europe
Croatia	2008	0.74847	Europe
Croatia	2009	0.754066	Europe
Croatia	2010	0.759472	Europe
Croatia	2011	0.763686	Europe
Croatia	2012	0.767405	Europe
Croatia	2013	0.771152	Europe
Croatia	2014	0.774479	Europe
Croatia	2015	0.777866	Europe
Croatia	2016	0.781444	Europe
Croatia	2017	0.785075	Europe
Croatia	2018	0.788671	Europe
Croatia	2019	0.792475	Europe
Croatia	2020	0.795462	Europe
Croatia	2021	0.798341	Europe
Cuba	1990	0.558019	Americas
Cuba	1991	0.563414	Americas
Cuba	1992	0.566169	Americas
Cuba	1993	0.565441	Americas
Cuba	1994	0.563186	Americas
Cuba	1995	0.560766	Americas
Cuba	1996	0.559346	Americas
Cuba	1997	0.558925	Americas
Cuba	1998	0.559363	Americas
Cuba	1999	0.561821	Americas
Cuba	2000	0.566677	Americas
Cuba	2001	0.572754	Americas
Cuba	2002	0.579968	Americas
Cuba	2003	0.587648	Americas
Cuba	2004	0.594349	Americas
Cuba	2005	0.599864	Americas
Cuba	2006	0.604971	Americas
Cuba	2007	0.607618	Americas
Cuba	2008	0.609401	Americas
Cuba	2009	0.611776	Americas
Cuba	2010	0.615261	Americas
Cuba	2011	0.620387	Americas
Cuba	2012	0.626156	Americas
Cuba	2013	0.63184	Americas
Cuba	2014	0.637304	Americas
Cuba	2015	0.642819	Americas
Cuba	2016	0.647908	Americas
Cuba	2017	0.652309	Americas
Cuba	2018	0.656859	Americas
Cuba	2019	0.661675	Americas
Cuba	2020	0.665211	Americas
Cuba	2021	0.66873	Americas
Czech Republic			Europe
Djibouti	1990	0.337782	Africa
Djibouti	1991	0.33877	Africa
Djibouti	1992	0.340986	Africa
Djibouti	1993	0.344904	Africa
Djibouti	1994	0.347981	Africa
Djibouti	1995	0.351246	Africa
Djibouti	1996	0.354386	Africa
Djibouti	1997	0.358096	Africa
Djibouti	1998	0.361597	Africa
Djibouti	1999	0.365305	Africa
Djibouti	2000	0.369015	Africa
Djibouti	2001	0.372853	Africa
Djibouti	2002	0.37665	Africa
Djibouti	2003	0.380687	Africa
Djibouti	2004	0.384988	Africa
Djibouti	2005	0.389569	Africa
Djibouti	2006	0.395037	Africa
Djibouti	2007	0.400619	Africa
Djibouti	2008	0.406658	Africa
Djibouti	2009	0.411969	Africa
Djibouti	2010	0.416999	Africa
Djibouti	2011	0.422316	Africa
Djibouti	2012	0.427711	Africa
Djibouti	2013	0.43336	Africa
Djibouti	2014	0.439456	Africa
Djibouti	2015	0.445855	Africa
Djibouti	2016	0.453443	Africa
Djibouti	2017	0.46044	Africa
Djibouti	2018	0.467706	Africa
Djibouti	2019	0.475263	Africa
Djibouti	2020	0.48188	Africa
Djibouti	2021	0.487958	Africa
Dominica	1990	0.563603	Americas
Dominica	1991	0.565238	Americas
Dominica	1992	0.569571	Americas
Dominica	1993	0.578812	Americas
Dominica	1994	0.590119	Americas
Dominica	1995	0.601987	Americas
Dominica	1996	0.614382	Americas
Dominica	1997	0.625057	Americas
Dominica	1998	0.633018	Americas
Dominica	1999	0.639454	Americas
Dominica	2000	0.645831	Americas
Dominica	2001	0.652369	Americas
Dominica	2002	0.658424	Americas
Dominica	2003	0.663679	Americas
Dominica	2004	0.668952	Americas
Dominica	2005	0.674549	Americas
Dominica	2006	0.680342	Americas
Dominica	2007	0.685416	Americas
Dominica	2008	0.690198	Americas
Dominica	2009	0.694462	Americas
Dominica	2010	0.698489	Americas
Dominica	2011	0.702463	Americas
Dominica	2012	0.706871	Americas
Dominica	2013	0.71221	Americas
Dominica	2014	0.718456	Americas
Dominica	2015	0.724786	Americas
Dominica	2016	0.731761	Americas
Dominica	2017	0.736062	Americas
Dominica	2018	0.738936	Americas
Dominica	2019	0.742132	Americas
Dominica	2020	0.74442	Americas
Dominica	2021	0.746967	Americas
Dominican Republic	1990	0.442654	Americas
Dominican Republic	1991	0.446145	Americas
Dominican Republic	1992	0.449953	Americas
Dominican Republic	1993	0.454229	Americas
Dominican Republic	1994	0.458621	Americas
Dominican Republic	1995	0.463314	Americas
Dominican Republic	1996	0.468517	Americas
Dominican Republic	1997	0.474504	Americas
Dominican Republic	1998	0.481171	Americas
Dominican Republic	1999	0.488179	Americas
Dominican Republic	2000	0.495469	Americas
Dominican Republic	2001	0.502775	Americas
Dominican Republic	2002	0.510298	Americas
Dominican Republic	2003	0.517396	Americas
Dominican Republic	2004	0.524543	Americas
Dominican Republic	2005	0.532229	Americas
Dominican Republic	2006	0.540223	Americas
Dominican Republic	2007	0.548187	Americas
Dominican Republic	2008	0.555371	Americas
Dominican Republic	2009	0.561784	Americas
Dominican Republic	2010	0.568131	Americas
Dominican Republic	2011	0.573835	Americas
Dominican Republic	2012	0.578966	Americas
Dominican Republic	2013	0.583626	Americas
Dominican Republic	2014	0.588237	Americas
Dominican Republic	2015	0.592924	Americas
Dominican Republic	2016	0.59762	Americas
Dominican Republic	2017	0.60214	Americas
Dominican Republic	2018	0.606961	Americas
Dominican Republic	2019	0.611913	Americas
Dominican Republic	2020	0.615636	Americas
Dominican Republic	2021	0.619388	Americas
Egypt	1990	0.417183	Eastern Mediterranean
Egypt	1990	0.417183	Eastern Mediterranean
Egypt	1991	0.426909	Eastern Mediterranean
Egypt	1991	0.426909	Eastern Mediterranean
Egypt	1992	0.437745	Eastern Mediterranean
Egypt	1992	0.437745	Eastern Mediterranean
Egypt	1993	0.44849	Eastern Mediterranean
Egypt	1993	0.44849	Eastern Mediterranean
Egypt	1994	0.458727	Eastern Mediterranean
Egypt	1994	0.458727	Eastern Mediterranean
Egypt	1995	0.468035	Eastern Mediterranean
Egypt	1995	0.468035	Eastern Mediterranean
Egypt	1996	0.476117	Eastern Mediterranean
Egypt	1996	0.476117	Eastern Mediterranean
Egypt	1997	0.482971	Eastern Mediterranean
Egypt	1997	0.482971	Eastern Mediterranean
Egypt	1998	0.489184	Eastern Mediterranean
Egypt	1998	0.489184	Eastern Mediterranean
Egypt	1999	0.495503	Eastern Mediterranean
Egypt	1999	0.495503	Eastern Mediterranean
Egypt	2000	0.50217	Eastern Mediterranean
Egypt	2000	0.50217	Eastern Mediterranean
Egypt	2001	0.508717	Eastern Mediterranean
Egypt	2001	0.508717	Eastern Mediterranean
Egypt	2002	0.515038	Eastern Mediterranean
Egypt	2002	0.515038	Eastern Mediterranean
Egypt	2003	0.520623	Eastern Mediterranean
Egypt	2003	0.520623	Eastern Mediterranean
Egypt	2004	0.525182	Eastern Mediterranean
Egypt	2004	0.525182	Eastern Mediterranean
Egypt	2005	0.528665	Eastern Mediterranean
Egypt	2005	0.528665	Eastern Mediterranean
Egypt	2006	0.530396	Eastern Mediterranean
Egypt	2006	0.530396	Eastern Mediterranean
Egypt	2007	0.529458	Eastern Mediterranean
Egypt	2007	0.529458	Eastern Mediterranean
Egypt	2008	0.524744	Eastern Mediterranean
Egypt	2008	0.524744	Eastern Mediterranean
Egypt	2009	0.516256	Eastern Mediterranean
Egypt	2009	0.516256	Eastern Mediterranean
Egypt	2010	0.507715	Eastern Mediterranean
Egypt	2010	0.507715	Eastern Mediterranean
Egypt	2011	0.504594	Eastern Mediterranean
Egypt	2011	0.504594	Eastern Mediterranean
Egypt	2012	0.509157	Eastern Mediterranean
Egypt	2012	0.509157	Eastern Mediterranean
Egypt	2013	0.519334	Eastern Mediterranean
Egypt	2013	0.519334	Eastern Mediterranean
Egypt	2014	0.53175	Eastern Mediterranean
Egypt	2014	0.53175	Eastern Mediterranean
Egypt	2015	0.54437	Eastern Mediterranean
Egypt	2015	0.54437	Eastern Mediterranean
Egypt	2016	0.556012	Eastern Mediterranean
Egypt	2016	0.556012	Eastern Mediterranean
Egypt	2017	0.566915	Eastern Mediterranean
Egypt	2017	0.566915	Eastern Mediterranean
Egypt	2018	0.577443	Eastern Mediterranean
Egypt	2018	0.577443	Eastern Mediterranean
Egypt	2019	0.587737	Eastern Mediterranean
Egypt	2019	0.587737	Eastern Mediterranean
Egypt	2020	0.597363	Eastern Mediterranean
Egypt	2020	0.597363	Eastern Mediterranean
Egypt	2021	0.606787	Eastern Mediterranean
Egypt	2021	0.606787	Eastern Mediterranean
Equatorial Guinea	1990	0.268784	Africa
Equatorial Guinea	1991	0.275297	Africa
Equatorial Guinea	1992	0.283488	Africa
Equatorial Guinea	1993	0.292236	Africa
Equatorial Guinea	1994	0.300686	Africa
Equatorial Guinea	1995	0.310444	Africa
Equatorial Guinea	1996	0.324601	Africa
Equatorial Guinea	1997	0.350551	Africa
Equatorial Guinea	1998	0.371237	Africa
Equatorial Guinea	1999	0.391128	Africa
Equatorial Guinea	2000	0.411383	Africa
Equatorial Guinea	2001	0.43359	Africa
Equatorial Guinea	2002	0.451939	Africa
Equatorial Guinea	2003	0.467847	Africa
Equatorial Guinea	2004	0.48388	Africa
Equatorial Guinea	2005	0.498684	Africa
Equatorial Guinea	2006	0.51158	Africa
Equatorial Guinea	2007	0.524076	Africa
Equatorial Guinea	2008	0.537019	Africa
Equatorial Guinea	2009	0.548515	Africa
Equatorial Guinea	2010	0.559109	Africa
Equatorial Guinea	2011	0.570277	Africa
Equatorial Guinea	2012	0.581834	Africa
Equatorial Guinea	2013	0.592801	Africa
Equatorial Guinea	2014	0.603473	Africa
Equatorial Guinea	2015	0.613135	Africa
Equatorial Guinea	2016	0.621858	Africa
Equatorial Guinea	2017	0.630235	Africa
Equatorial Guinea	2018	0.638023	Africa
Equatorial Guinea	2019	0.645303	Africa
Equatorial Guinea	2020	0.652125	Africa
Equatorial Guinea	2021	0.657857	Africa
Eritrea	1990	0.216028	Africa
Eritrea	1991	0.222575	Africa
Eritrea	1992	0.230296	Africa
Eritrea	1993	0.239385	Africa
Eritrea	1994	0.250753	Africa
Eritrea	1995	0.261498	Africa
Eritrea	1996	0.272527	Africa
Eritrea	1997	0.283552	Africa
Eritrea	1998	0.293765	Africa
Eritrea	1999	0.303142	Africa
Eritrea	2000	0.310248	Africa
Eritrea	2001	0.317248	Africa
Eritrea	2002	0.323567	Africa
Eritrea	2003	0.328594	Africa
Eritrea	2004	0.332879	Africa
Eritrea	2005	0.336683	Africa
Eritrea	2006	0.339836	Africa
Eritrea	2007	0.342843	Africa
Eritrea	2008	0.343428	Africa
Eritrea	2009	0.345148	Africa
Eritrea	2010	0.348146	Africa
Eritrea	2011	0.354163	Africa
Eritrea	2012	0.360113	Africa
Eritrea	2013	0.364344	Africa
Eritrea	2014	0.372528	Africa
Eritrea	2015	0.376935	Africa
Eritrea	2016	0.382172	Africa
Eritrea	2017	0.385936	Africa
Eritrea	2018	0.391155	Africa
Eritrea	2019	0.396331	Africa
Eritrea	2020	0.400459	Africa
Eritrea	2021	0.403864	Africa
Estonia	1990	0.674968	Europe
Estonia	1991	0.685223	Europe
Estonia	1992	0.695587	Europe
Estonia	1993	0.703693	Europe
Estonia	1994	0.708456	Europe
Estonia	1995	0.713173	Europe
Estonia	1996	0.718813	Europe
Estonia	1997	0.724652	Europe
Estonia	1998	0.729027	Europe
Estonia	1999	0.733251	Europe
Estonia	2000	0.739713	Europe
Estonia	2001	0.746602	Europe
Estonia	2002	0.75263	Europe
Estonia	2003	0.757816	Europe
Estonia	2004	0.763224	Europe
Estonia	2005	0.769112	Europe
Estonia	2006	0.774452	Europe
Estonia	2007	0.781074	Europe
Estonia	2008	0.788599	Europe
Estonia	2009	0.794728	Europe
Estonia	2010	0.80083	Europe
Estonia	2011	0.806633	Europe
Estonia	2012	0.811109	Europe
Estonia	2013	0.814887	Europe
Estonia	2014	0.818771	Europe
Estonia	2015	0.823221	Europe
Estonia	2016	0.827364	Europe
Estonia	2017	0.830975	Europe
Estonia	2018	0.834566	Europe
Estonia	2019	0.838574	Europe
Estonia	2020	0.841817	Europe
Estonia	2021	0.844918	Europe
Ethiopia	1990	0.148034	Africa
Ethiopia	1991	0.1496	Africa
Ethiopia	1992	0.150174	Africa
Ethiopia	1993	0.151582	Africa
Ethiopia	1994	0.152983	Africa
Ethiopia	1995	0.155086	Africa
Ethiopia	1996	0.158127	Africa
Ethiopia	1997	0.161875	Africa
Ethiopia	1998	0.165078	Africa
Ethiopia	1999	0.168904	Africa
Ethiopia	2000	0.173419	Africa
Ethiopia	2001	0.178973	Africa
Ethiopia	2002	0.184138	Africa
Ethiopia	2003	0.188695	Africa
Ethiopia	2004	0.195031	Africa
Ethiopia	2005	0.202868	Africa
Ethiopia	2006	0.211524	Africa
Ethiopia	2007	0.22182	Africa
Ethiopia	2008	0.232872	Africa
Ethiopia	2009	0.244266	Africa
Ethiopia	2010	0.256081	Africa
Ethiopia	2011	0.267881	Africa
Ethiopia	2012	0.279007	Africa
Ethiopia	2013	0.289885	Africa
Ethiopia	2014	0.300485	Africa
Ethiopia	2015	0.310736	Africa
Ethiopia	2016	0.320432	Africa
Ethiopia	2017	0.329469	Africa
Ethiopia	2018	0.33805	Africa
Ethiopia	2019	0.346423	Africa
Ethiopia	2020	0.353216	Africa
Ethiopia	2021	0.358823	Africa
Fiji	1990	0.534649	Western Pacific
Fiji	1991	0.538778	Western Pacific
Fiji	1992	0.543189	Western Pacific
Fiji	1993	0.547776	Western Pacific
Fiji	1994	0.552849	Western Pacific
Fiji	1995	0.558531	Western Pacific
Fiji	1996	0.565042	Western Pacific
Fiji	1997	0.571188	Western Pacific
Fiji	1998	0.577172	Western Pacific
Fiji	1999	0.583574	Western Pacific
Fiji	2000	0.589197	Western Pacific
Fiji	2001	0.594497	Western Pacific
Fiji	2002	0.599322	Western Pacific
Fiji	2003	0.60349	Western Pacific
Fiji	2004	0.607545	Western Pacific
Fiji	2005	0.610813	Western Pacific
Fiji	2006	0.613933	Western Pacific
Fiji	2007	0.616583	Western Pacific
Fiji	2008	0.618959	Western Pacific
Fiji	2009	0.620883	Western Pacific
Fiji	2010	0.623309	Western Pacific
Fiji	2011	0.626438	Western Pacific
Fiji	2012	0.629881	Western Pacific
Fiji	2013	0.634278	Western Pacific
Fiji	2014	0.63939	Western Pacific
Fiji	2015	0.645026	Western Pacific
Fiji	2016	0.650743	Western Pacific
Fiji	2017	0.656464	Western Pacific
Fiji	2018	0.661991	Western Pacific
Fiji	2019	0.667061	Western Pacific
Fiji	2020	0.671431	Western Pacific
Fiji	2021	0.675052	Western Pacific
Finland	1990	0.756222	Europe
Finland	1991	0.758411	Europe
Finland	1992	0.760804	Europe
Finland	1993	0.763527	Europe
Finland	1994	0.767102	Europe
Finland	1995	0.771164	Europe
Finland	1996	0.774809	Europe
Finland	1997	0.778814	Europe
Finland	1998	0.782305	Europe
Finland	1999	0.785774	Europe
Finland	2000	0.789985	Europe
Finland	2001	0.794454	Europe
Finland	2002	0.79877	Europe
Finland	2003	0.802325	Europe
Finland	2004	0.805694	Europe
Finland	2005	0.808937	Europe
Finland	2006	0.812081	Europe
Finland	2007	0.815598	Europe
Finland	2008	0.818876	Europe
Finland	2009	0.821458	Europe
Finland	2010	0.824845	Europe
Finland	2011	0.828271	Europe
Finland	2012	0.831434	Europe
Finland	2013	0.834425	Europe
Finland	2014	0.837432	Europe
Finland	2015	0.840878	Europe
Finland	2016	0.844622	Europe
Finland	2017	0.848586	Europe
Finland	2018	0.852203	Europe
Finland	2019	0.855365	Europe
Finland	2020	0.857656	Europe
Finland	2021	0.859831	Europe
France	1990	0.730747	Europe
France	1991	0.736452	Europe
France	1992	0.742872	Europe
France	1993	0.748582	Europe
France	1994	0.753176	Europe
France	1995	0.757126	Europe
France	1996	0.7609	Europe
France	1997	0.764651	Europe
France	1998	0.767853	Europe
France	1999	0.770304	Europe
France	2000	0.772792	Europe
France	2001	0.776225	Europe
France	2002	0.780089	Europe
France	2003	0.783179	Europe
France	2004	0.786085	Europe
France	2005	0.789042	Europe
France	2006	0.792322	Europe
France	2007	0.795558	Europe
France	2008	0.798177	Europe
France	2009	0.800509	Europe
France	2010	0.80324	Europe
France	2011	0.806379	Europe
France	2012	0.809615	Europe
France	2013	0.812984	Europe
France	2014	0.816551	Europe
France	2015	0.820238	Europe
France	2016	0.823731	Europe
France	2017	0.827098	Europe
France	2018	0.830449	Europe
France	2019	0.833773	Europe
France	2020	0.836049	Europe
France	2021	0.838365	Europe
Gabon	1990	0.455421	Africa
Gabon	1991	0.461563	Africa
Gabon	1992	0.467024	Africa
Gabon	1993	0.472394	Africa
Gabon	1994	0.478062	Africa
Gabon	1995	0.483826	Africa
Gabon	1996	0.489461	Africa
Gabon	1997	0.495074	Africa
Gabon	1998	0.500373	Africa
Gabon	1999	0.504806	Africa
Gabon	2000	0.509133	Africa
Gabon	2001	0.513046	Africa
Gabon	2002	0.516918	Africa
Gabon	2003	0.521051	Africa
Gabon	2004	0.525479	Africa
Gabon	2005	0.530489	Africa
Gabon	2006	0.534798	Africa
Gabon	2007	0.539441	Africa
Gabon	2008	0.544111	Africa
Gabon	2009	0.548591	Africa
Gabon	2010	0.554023	Africa
Gabon	2011	0.560232	Africa
Gabon	2012	0.566843	Africa
Gabon	2013	0.573808	Africa
Gabon	2014	0.580916	Africa
Gabon	2015	0.588365	Africa
Gabon	2016	0.596062	Africa
Gabon	2017	0.603816	Africa
Gabon	2018	0.611724	Africa
Gabon	2019	0.619905	Africa
Gabon	2020	0.62761	Africa
Gabon	2021	0.634691	Africa
Germany	1990	0.817078	Europe
Germany	1991	0.82334	Europe
Germany	1992	0.828324	Europe
Germany	1993	0.832287	Europe
Germany	1994	0.835562	Europe
Germany	1995	0.837643	Europe
Germany	1996	0.839188	Europe
Germany	1997	0.841386	Europe
Germany	1998	0.843855	Europe
Germany	1999	0.846232	Europe
Germany	2000	0.848926	Europe
Germany	2001	0.85207	Europe
Germany	2002	0.855067	Europe
Germany	2003	0.857676	Europe
Germany	2004	0.86024	Europe
Germany	2005	0.862894	Europe
Germany	2006	0.865874	Europe
Germany	2007	0.86914	Europe
Germany	2008	0.872553	Europe
Germany	2009	0.875088	Europe
Germany	2010	0.877947	Europe
Germany	2011	0.881028	Europe
Germany	2012	0.883656	Europe
Germany	2013	0.885927	Europe
Germany	2014	0.887652	Europe
Germany	2015	0.888868	Europe
Germany	2016	0.890896	Europe
Germany	2017	0.89405	Europe
Germany	2018	0.896976	Europe
Germany	2019	0.899703	Europe
Germany	2020	0.901439	Europe
Germany	2021	0.902957	Europe
Ghana	1990	0.373112	Africa
Ghana	1991	0.379239	Africa
Ghana	1992	0.384857	Africa
Ghana	1993	0.389968	Africa
Ghana	1994	0.394954	Africa
Ghana	1995	0.39993	Africa
Ghana	1996	0.405003	Africa
Ghana	1997	0.410038	Africa
Ghana	1998	0.414889	Africa
Ghana	1999	0.419755	Africa
Ghana	2000	0.424725	Africa
Ghana	2001	0.429412	Africa
Ghana	2002	0.434104	Africa
Ghana	2003	0.439118	Africa
Ghana	2004	0.444237	Africa
Ghana	2005	0.44936	Africa
Ghana	2006	0.454693	Africa
Ghana	2007	0.460606	Africa
Ghana	2008	0.467259	Africa
Ghana	2009	0.473848	Africa
Ghana	2010	0.480778	Africa
Ghana	2011	0.489021	Africa
Ghana	2012	0.497514	Africa
Ghana	2013	0.506005	Africa
Ghana	2014	0.514119	Africa
Ghana	2015	0.521539	Africa
Ghana	2016	0.52863	Africa
Ghana	2017	0.53617	Africa
Ghana	2018	0.543841	Africa
Ghana	2019	0.551632	Africa
Ghana	2020	0.558462	Africa
Ghana	2021	0.56493	Africa
Grenada	1990	0.436734	Americas
Grenada	1991	0.445888	Americas
Grenada	1992	0.45591	Americas
Grenada	1993	0.465995	Americas
Grenada	1994	0.47641	Americas
Grenada	1995	0.486559	Americas
Grenada	1996	0.49659	Americas
Grenada	1997	0.506218	Americas
Grenada	1998	0.51659	Americas
Grenada	1999	0.527333	Americas
Grenada	2000	0.538388	Americas
Grenada	2001	0.549059	Americas
Grenada	2002	0.559473	Americas
Grenada	2003	0.569718	Americas
Grenada	2004	0.578487	Americas
Grenada	2005	0.587159	Americas
Grenada	2006	0.594055	Americas
Grenada	2007	0.600766	Americas
Grenada	2008	0.606879	Americas
Grenada	2009	0.611805	Americas
Grenada	2010	0.616487	Americas
Grenada	2011	0.620979	Americas
Grenada	2012	0.624978	Americas
Grenada	2013	0.629048	Americas
Grenada	2014	0.633735	Americas
Grenada	2015	0.638936	Americas
Grenada	2016	0.644335	Americas
Grenada	2017	0.649832	Americas
Grenada	2018	0.655373	Americas
Grenada	2019	0.660809	Americas
Grenada	2020	0.665086	Americas
Grenada	2021	0.668993	Americas
Guam	1990	0.67622	Western Pacific
Guam	1991	0.669974	Western Pacific
Guam	1992	0.666356	Western Pacific
Guam	1993	0.667318	Western Pacific
Guam	1994	0.672112	Western Pacific
Guam	1995	0.67812	Western Pacific
Guam	1996	0.684174	Western Pacific
Guam	1997	0.691685	Western Pacific
Guam	1998	0.701819	Western Pacific
Guam	1999	0.713642	Western Pacific
Guam	2000	0.724802	Western Pacific
Guam	2001	0.734267	Western Pacific
Guam	2002	0.741284	Western Pacific
Guam	2003	0.745912	Western Pacific
Guam	2004	0.749017	Western Pacific
Guam	2005	0.750866	Western Pacific
Guam	2006	0.751176	Western Pacific
Guam	2007	0.752625	Western Pacific
Guam	2008	0.755152	Western Pacific
Guam	2009	0.758252	Western Pacific
Guam	2010	0.761484	Western Pacific
Guam	2011	0.763987	Western Pacific
Guam	2012	0.766846	Western Pacific
Guam	2013	0.770225	Western Pacific
Guam	2014	0.773442	Western Pacific
Guam	2015	0.776724	Western Pacific
Guam	2016	0.780512	Western Pacific
Guam	2017	0.785555	Western Pacific
Guam	2018	0.791295	Western Pacific
Guam	2019	0.796775	Western Pacific
Guam	2020	0.800969	Western Pacific
Guam	2021	0.803982	Western Pacific
Guatemala	1990	0.311792	Americas
Guatemala	1991	0.314329	Americas
Guatemala	1992	0.319165	Americas
Guatemala	1993	0.326841	Americas
Guatemala	1994	0.333469	Americas
Guatemala	1995	0.339642	Americas
Guatemala	1996	0.346961	Americas
Guatemala	1997	0.355996	Americas
Guatemala	1998	0.366461	Americas
Guatemala	1999	0.374455	Americas
Guatemala	2000	0.379877	Americas
Guatemala	2001	0.386928	Americas
Guatemala	2002	0.3969	Americas
Guatemala	2003	0.408234	Americas
Guatemala	2004	0.419777	Americas
Guatemala	2005	0.430328	Americas
Guatemala	2006	0.438856	Americas
Guatemala	2007	0.447246	Americas
Guatemala	2008	0.456542	Americas
Guatemala	2009	0.464003	Americas
Guatemala	2010	0.470477	Americas
Guatemala	2011	0.47691	Americas
Guatemala	2012	0.481863	Americas
Guatemala	2013	0.487287	Americas
Guatemala	2014	0.494027	Americas
Guatemala	2015	0.500656	Americas
Guatemala	2016	0.50715	Americas
Guatemala	2017	0.513736	Americas
Guatemala	2018	0.520995	Americas
Guatemala	2019	0.52863	Americas
Guatemala	2020	0.534571	Americas
Guatemala	2021	0.539972	Americas
Guinea	1990	0.178295	Africa
Guinea	1991	0.181459	Africa
Guinea	1992	0.184485	Africa
Guinea	1993	0.187686	Africa
Guinea	1994	0.191129	Africa
Guinea	1995	0.194573	Africa
Guinea	1996	0.198634	Africa
Guinea	1997	0.20328	Africa
Guinea	1998	0.208003	Africa
Guinea	1999	0.212413	Africa
Guinea	2000	0.21665	Africa
Guinea	2001	0.221091	Africa
Guinea	2002	0.225899	Africa
Guinea	2003	0.230523	Africa
Guinea	2004	0.235135	Africa
Guinea	2005	0.239692	Africa
Guinea	2006	0.24401	Africa
Guinea	2007	0.248472	Africa
Guinea	2008	0.253168	Africa
Guinea	2009	0.257553	Africa
Guinea	2010	0.262406	Africa
Guinea	2011	0.267625	Africa
Guinea	2012	0.273428	Africa
Guinea	2013	0.2796	Africa
Guinea	2014	0.285961	Africa
Guinea	2015	0.292364	Africa
Guinea	2016	0.299112	Africa
Guinea	2017	0.306881	Africa
Guinea	2018	0.31484	Africa
Guinea	2019	0.32284	Africa
Guinea	2020	0.329878	Africa
Guinea	2021	0.336401	Africa
Guinea-Bissau	1990	0.207615	Africa
Guinea-Bissau	1991	0.212506	Africa
Guinea-Bissau	1992	0.217026	Africa
Guinea-Bissau	1993	0.221679	Africa
Guinea-Bissau	1994	0.226435	Africa
Guinea-Bissau	1995	0.231224	Africa
Guinea-Bissau	1996	0.236106	Africa
Guinea-Bissau	1997	0.241361	Africa
Guinea-Bissau	1998	0.244372	Africa
Guinea-Bissau	1999	0.248217	Africa
Guinea-Bissau	2000	0.252027	Africa
Guinea-Bissau	2001	0.255787	Africa
Guinea-Bissau	2002	0.259322	Africa
Guinea-Bissau	2003	0.262748	Africa
Guinea-Bissau	2004	0.266272	Africa
Guinea-Bissau	2005	0.270056	Africa
Guinea-Bissau	2006	0.273804	Africa
Guinea-Bissau	2007	0.277805	Africa
Guinea-Bissau	2008	0.282152	Africa
Guinea-Bissau	2009	0.286423	Africa
Guinea-Bissau	2010	0.291142	Africa
Guinea-Bissau	2011	0.296683	Africa
Guinea-Bissau	2012	0.301562	Africa
Guinea-Bissau	2013	0.306602	Africa
Guinea-Bissau	2014	0.311603	Africa
Guinea-Bissau	2015	0.31709	Africa
Guinea-Bissau	2016	0.32298	Africa
Guinea-Bissau	2017	0.329326	Africa
Guinea-Bissau	2018	0.335668	Africa
Guinea-Bissau	2019	0.342156	Africa
Guinea-Bissau	2020	0.347799	Africa
Guinea-Bissau	2021	0.35311	Africa
Guyana	1990	0.46043	Americas
Guyana	1991	0.462677	Americas
Guyana	1992	0.466754	Americas
Guyana	1993	0.472174	Americas
Guyana	1994	0.478993	Americas
Guyana	1995	0.486573	Americas
Guyana	1996	0.495216	Americas
Guyana	1997	0.504363	Americas
Guyana	1998	0.513069	Americas
Guyana	1999	0.521596	Americas
Guyana	2000	0.528694	Americas
Guyana	2001	0.53487	Americas
Guyana	2002	0.540514	Americas
Guyana	2003	0.545516	Americas
Guyana	2004	0.550326	Americas
Guyana	2005	0.554845	Americas
Guyana	2006	0.559466	Americas
Guyana	2007	0.564541	Americas
Guyana	2008	0.569595	Americas
Guyana	2009	0.57477	Americas
Guyana	2010	0.580084	Americas
Guyana	2011	0.585688	Americas
Guyana	2012	0.591337	Americas
Guyana	2013	0.596826	Americas
Guyana	2014	0.602137	Americas
Guyana	2015	0.607605	Americas
Guyana	2016	0.613914	Americas
Guyana	2017	0.620603	Americas
Guyana	2018	0.627167	Americas
Guyana	2019	0.63364	Americas
Guyana	2020	0.642285	Americas
Guyana	2021	0.650812	Americas
Haiti	1990	0.310335	Americas
Haiti	1991	0.315455	Americas
Haiti	1992	0.32039	Americas
Haiti	1993	0.324896	Americas
Haiti	1994	0.328399	Americas
Haiti	1995	0.332999	Americas
Haiti	1996	0.338229	Americas
Haiti	1997	0.34388	Americas
Haiti	1998	0.349698	Americas
Haiti	1999	0.355981	Americas
Haiti	2000	0.362572	Americas
Haiti	2001	0.368644	Americas
Haiti	2002	0.374473	Americas
Haiti	2003	0.380067	Americas
Haiti	2004	0.385062	Americas
Haiti	2005	0.389845	Americas
Haiti	2006	0.394322	Americas
Haiti	2007	0.398973	Americas
Haiti	2008	0.403286	Americas
Haiti	2009	0.407944	Americas
Haiti	2010	0.41184	Americas
Haiti	2011	0.416177	Americas
Haiti	2012	0.420022	Americas
Haiti	2013	0.423986	Americas
Haiti	2014	0.427941	Americas
Haiti	2015	0.431757	Americas
Haiti	2016	0.435289	Americas
Haiti	2017	0.438541	Americas
Haiti	2018	0.441679	Americas
Haiti	2019	0.444329	Americas
Haiti	2020	0.446391	Americas
Haiti	2021	0.448278	Americas
Honduras	1990	0.332043	Americas
Honduras	1991	0.337035	Americas
Honduras	1992	0.342306	Americas
Honduras	1993	0.347838	Americas
Honduras	1994	0.353165	Americas
Honduras	1995	0.358787	Americas
Honduras	1996	0.364328	Americas
Honduras	1997	0.369984	Americas
Honduras	1998	0.37595	Americas
Honduras	1999	0.381752	Americas
Honduras	2000	0.387988	Americas
Honduras	2001	0.394174	Americas
Honduras	2002	0.400372	Americas
Honduras	2003	0.406668	Americas
Honduras	2004	0.413062	Americas
Honduras	2005	0.419612	Americas
Honduras	2006	0.426353	Americas
Honduras	2007	0.43324	Americas
Honduras	2008	0.439998	Americas
Honduras	2009	0.446151	Americas
Honduras	2010	0.452382	Americas
Honduras	2011	0.4587	Americas
Honduras	2012	0.464925	Americas
Honduras	2013	0.470767	Americas
Honduras	2014	0.476588	Americas
Honduras	2015	0.482294	Americas
Honduras	2016	0.487706	Americas
Honduras	2017	0.493131	Americas
Honduras	2018	0.498657	Americas
Honduras	2019	0.504157	Americas
Honduras	2020	0.508669	Americas
Honduras	2021	0.513037	Americas
Hungary	1990	0.64942	Europe
Hungary	1991	0.653707	Europe
Hungary	1992	0.660383	Europe
Hungary	1993	0.667544	Europe
Hungary	1994	0.675051	Europe
Hungary	1995	0.683186	Europe
Hungary	1996	0.690883	Europe
Hungary	1997	0.697936	Europe
Hungary	1998	0.704203	Europe
Hungary	1999	0.709981	Europe
Hungary	2000	0.715805	Europe
Hungary	2001	0.722099	Europe
Hungary	2002	0.728385	Europe
Hungary	2003	0.734451	Europe
Hungary	2004	0.7401	Europe
Hungary	2005	0.745357	Europe
Hungary	2006	0.750515	Europe
Hungary	2007	0.754943	Europe
Hungary	2008	0.759317	Europe
Hungary	2009	0.763564	Europe
Hungary	2010	0.767329	Europe
Hungary	2011	0.769702	Europe
Hungary	2012	0.770784	Europe
Hungary	2013	0.771562	Europe
Hungary	2014	0.772575	Europe
Hungary	2015	0.774047	Europe
Hungary	2016	0.77615	Europe
Hungary	2017	0.779116	Europe
Hungary	2018	0.782084	Europe
Hungary	2019	0.78491	Europe
Hungary	2020	0.78762	Europe
Hungary	2021	0.790755	Europe
India	1990	0.332594	South-East Asia
India	1991	0.338592	South-East Asia
India	1992	0.344592	South-East Asia
India	1993	0.350685	South-East Asia
India	1994	0.356996	South-East Asia
India	1995	0.363419	South-East Asia
India	1996	0.370019	South-East Asia
India	1997	0.376359	South-East Asia
India	1998	0.382818	South-East Asia
India	1999	0.389454	South-East Asia
India	2000	0.395752	South-East Asia
India	2001	0.401837	South-East Asia
India	2002	0.407411	South-East Asia
India	2003	0.413116	South-East Asia
India	2004	0.419185	South-East Asia
India	2005	0.425913	South-East Asia
India	2006	0.433322	South-East Asia
India	2007	0.441351	South-East Asia
India	2008	0.449236	South-East Asia
India	2009	0.457672	South-East Asia
India	2010	0.467019	South-East Asia
India	2011	0.476833	South-East Asia
India	2012	0.487211	South-East Asia
India	2013	0.498318	South-East Asia
India	2014	0.509722	South-East Asia
India	2015	0.521243	South-East Asia
India	2016	0.53222	South-East Asia
India	2017	0.542389	South-East Asia
India	2018	0.55193	South-East Asia
India	2019	0.56081	South-East Asia
India	2020	0.568138	South-East Asia
India	2021	0.575402	South-East Asia
Indonesia	1990	0.457135	South-East Asia
Indonesia	1990	0.457135	Western Pacific
Indonesia	1991	0.466506	South-East Asia
Indonesia	1991	0.466506	Western Pacific
Indonesia	1992	0.475753	South-East Asia
Indonesia	1992	0.475753	Western Pacific
Indonesia	1993	0.484775	South-East Asia
Indonesia	1993	0.484775	Western Pacific
Indonesia	1994	0.493607	South-East Asia
Indonesia	1994	0.493607	Western Pacific
Indonesia	1995	0.502008	South-East Asia
Indonesia	1995	0.502008	Western Pacific
Indonesia	1996	0.510108	South-East Asia
Indonesia	1996	0.510108	Western Pacific
Indonesia	1997	0.518102	South-East Asia
Indonesia	1997	0.518102	Western Pacific
Indonesia	1998	0.524046	South-East Asia
Indonesia	1998	0.524046	Western Pacific
Indonesia	1999	0.529176	South-East Asia
Indonesia	1999	0.529176	Western Pacific
Indonesia	2000	0.53379	South-East Asia
Indonesia	2000	0.53379	Western Pacific
Indonesia	2001	0.537978	South-East Asia
Indonesia	2001	0.537978	Western Pacific
Indonesia	2002	0.542246	South-East Asia
Indonesia	2002	0.542246	Western Pacific
Indonesia	2003	0.54655	South-East Asia
Indonesia	2003	0.54655	Western Pacific
Indonesia	2004	0.550902	South-East Asia
Indonesia	2004	0.550902	Western Pacific
Indonesia	2005	0.555425	South-East Asia
Indonesia	2005	0.555425	Western Pacific
Indonesia	2006	0.560266	South-East Asia
Indonesia	2006	0.560266	Western Pacific
Indonesia	2007	0.565812	South-East Asia
Indonesia	2007	0.565812	Western Pacific
Indonesia	2008	0.572225	South-East Asia
Indonesia	2008	0.572225	Western Pacific
Indonesia	2009	0.578867	South-East Asia
Indonesia	2009	0.578867	Western Pacific
Indonesia	2010	0.585982	South-East Asia
Indonesia	2010	0.585982	Western Pacific
Indonesia	2011	0.593653	South-East Asia
Indonesia	2011	0.593653	Western Pacific
Indonesia	2012	0.601186	South-East Asia
Indonesia	2012	0.601186	Western Pacific
Indonesia	2013	0.60851	South-East Asia
Indonesia	2013	0.60851	Western Pacific
Indonesia	2014	0.6155	South-East Asia
Indonesia	2014	0.6155	Western Pacific
Indonesia	2015	0.622222	South-East Asia
Indonesia	2015	0.622222	Western Pacific
Indonesia	2016	0.628667	South-East Asia
Indonesia	2016	0.628667	Western Pacific
Indonesia	2017	0.634896	South-East Asia
Indonesia	2017	0.634896	Western Pacific
Indonesia	2018	0.640949	South-East Asia
Indonesia	2018	0.640949	Western Pacific
Indonesia	2019	0.646865	South-East Asia
Indonesia	2019	0.646865	Western Pacific
Indonesia	2020	0.651927	South-East Asia
Indonesia	2020	0.651927	Western Pacific
Indonesia	2021	0.656868	South-East Asia
Indonesia	2021	0.656868	Western Pacific
Iraq	1990	0.412044	Eastern Mediterranean
Iraq	1991	0.415814	Eastern Mediterranean
Iraq	1992	0.420354	Eastern Mediterranean
Iraq	1993	0.424835	Eastern Mediterranean
Iraq	1994	0.428752	Eastern Mediterranean
Iraq	1995	0.432076	Eastern Mediterranean
Iraq	1996	0.436818	Eastern Mediterranean
Iraq	1997	0.443104	Eastern Mediterranean
Iraq	1998	0.452384	Eastern Mediterranean
Iraq	1999	0.462736	Eastern Mediterranean
Iraq	2000	0.472376	Eastern Mediterranean
Iraq	2001	0.481458	Eastern Mediterranean
Iraq	2002	0.488665	Eastern Mediterranean
Iraq	2003	0.492174	Eastern Mediterranean
Iraq	2004	0.498934	Eastern Mediterranean
Iraq	2005	0.504719	Eastern Mediterranean
Iraq	2006	0.510918	Eastern Mediterranean
Iraq	2007	0.517699	Eastern Mediterranean
Iraq	2008	0.525243	Eastern Mediterranean
Iraq	2009	0.533201	Eastern Mediterranean
Iraq	2010	0.542343	Eastern Mediterranean
Iraq	2011	0.553049	Eastern Mediterranean
Iraq	2012	0.564745	Eastern Mediterranean
Iraq	2013	0.576969	Eastern Mediterranean
Iraq	2014	0.588318	Eastern Mediterranean
Iraq	2015	0.599494	Eastern Mediterranean
Iraq	2016	0.611509	Eastern Mediterranean
Iraq	2017	0.622675	Eastern Mediterranean
Iraq	2018	0.633232	Eastern Mediterranean
Iraq	2019	0.643635	Eastern Mediterranean
Iraq	2020	0.6533	Eastern Mediterranean
Iraq	2021	0.662626	Eastern Mediterranean
Ireland	1990	0.719892	Europe
Ireland	1991	0.725195	Europe
Ireland	1992	0.731919	Europe
Ireland	1993	0.738384	Europe
Ireland	1994	0.744012	Europe
Ireland	1995	0.748922	Europe
Ireland	1996	0.75401	Europe
Ireland	1997	0.75997	Europe
Ireland	1998	0.766489	Europe
Ireland	1999	0.773539	Europe
Ireland	2000	0.780191	Europe
Ireland	2001	0.786354	Europe
Ireland	2002	0.793011	Europe
Ireland	2003	0.800006	Europe
Ireland	2004	0.806853	Europe
Ireland	2005	0.811714	Europe
Ireland	2006	0.814505	Europe
Ireland	2007	0.816931	Europe
Ireland	2008	0.819932	Europe
Ireland	2009	0.82393	Europe
Ireland	2010	0.828104	Europe
Ireland	2011	0.831805	Europe
Ireland	2012	0.835325	Europe
Ireland	2013	0.838644	Europe
Ireland	2014	0.842082	Europe
Ireland	2015	0.847438	Europe
Ireland	2016	0.852643	Europe
Ireland	2017	0.857816	Europe
Ireland	2018	0.863925	Europe
Ireland	2019	0.869413	Europe
Ireland	2020	0.871959	Europe
Ireland	2021	0.873754	Europe
Italy	1990	0.706255	Europe
Italy	1991	0.711457	Europe
Italy	1992	0.71665	Europe
Italy	1993	0.721721	Europe
Italy	1994	0.726871	Europe
Italy	1995	0.731644	Europe
Italy	1996	0.736051	Europe
Italy	1997	0.739972	Europe
Italy	1998	0.743102	Europe
Italy	1999	0.746074	Europe
Italy	2000	0.749676	Europe
Italy	2001	0.753555	Europe
Italy	2002	0.757191	Europe
Italy	2003	0.760094	Europe
Italy	2004	0.762788	Europe
Italy	2005	0.76569	Europe
Italy	2006	0.768402	Europe
Italy	2007	0.770698	Europe
Italy	2008	0.773068	Europe
Italy	2009	0.775499	Europe
Italy	2010	0.778109	Europe
Italy	2011	0.780703	Europe
Italy	2012	0.783091	Europe
Italy	2013	0.785357	Europe
Italy	2014	0.787534	Europe
Italy	2015	0.789902	Europe
Italy	2016	0.792477	Europe
Italy	2017	0.795311	Europe
Italy	2018	0.798363	Europe
Italy	2019	0.80153	Europe
Italy	2020	0.803636	Europe
Italy	2021	0.805774	Europe
Jamaica	1990	0.534781	Americas
Jamaica	1991	0.539594	Americas
Jamaica	1992	0.545089	Americas
Jamaica	1993	0.551218	Americas
Jamaica	1994	0.557644	Americas
Jamaica	1995	0.564315	Americas
Jamaica	1996	0.57094	Americas
Jamaica	1997	0.577212	Americas
Jamaica	1998	0.583048	Americas
Jamaica	1999	0.588846	Americas
Jamaica	2000	0.594593	Americas
Jamaica	2001	0.600192	Americas
Jamaica	2002	0.605592	Americas
Jamaica	2003	0.610877	Americas
Jamaica	2004	0.615836	Americas
Jamaica	2005	0.6204	Americas
Jamaica	2006	0.625019	Americas
Jamaica	2007	0.629549	Americas
Jamaica	2008	0.633968	Americas
Jamaica	2009	0.638111	Americas
Jamaica	2010	0.642129	Americas
Jamaica	2011	0.646396	Americas
Jamaica	2012	0.650584	Americas
Jamaica	2013	0.654574	Americas
Jamaica	2014	0.658505	Americas
Jamaica	2015	0.662466	Americas
Jamaica	2016	0.666469	Americas
Jamaica	2017	0.670291	Americas
Jamaica	2018	0.674075	Americas
Jamaica	2019	0.677779	Americas
Jamaica	2020	0.680567	Americas
Jamaica	2021	0.683263	Americas
Japan	1990	0.790254	Western Pacific
Japan	1991	0.794616	Western Pacific
Japan	1992	0.799156	Western Pacific
Japan	1993	0.802973	Western Pacific
Japan	1994	0.806689	Western Pacific
Japan	1995	0.810511	Western Pacific
Japan	1996	0.813871	Western Pacific
Japan	1997	0.816676	Western Pacific
Japan	1998	0.819016	Western Pacific
Japan	1999	0.821067	Western Pacific
Japan	2000	0.822939	Western Pacific
Japan	2001	0.824723	Western Pacific
Japan	2002	0.826937	Western Pacific
Japan	2003	0.829392	Western Pacific
[truncated: 2,099 more rows]
