# Supplementary material for: Global trends in smoking-attributable rheumatoid arthritis burden: Insights from GBD 2021
Source: PLoS One. 2025 Aug 5;20(8):e0329434. doi: 10.1371/journal.pone.0329434 (PMC12324138; doi:10.1371/journal.pone.0329434)
Supplement: S1 Data — This compressed ZIP archive contains all underlying data required to reproduce the figures and tables presented in the manuscript. (ZIP) [file pone.0329434.s001.zip › S1_Data/Figure5/sdi_deaths.xlsx]

## Sheet: Sheet1
measure_name	WHO	Year	val	SDI
Deaths	Africa	1990	0.0100782	0.265087
Deaths	Africa	1991	0.00993846	0.269925
Deaths	Africa	1992	0.0100763	0.274284
Deaths	Africa	1993	0.00967233	0.278772
Deaths	Africa	1994	0.00984941	0.283072
Deaths	Africa	1995	0.00990452	0.287463
Deaths	Africa	1996	0.0102008	0.292381
Deaths	Africa	1997	0.010721	0.297862
Deaths	Africa	1998	0.0106112	0.303103
Deaths	Africa	1999	0.0100793	0.308753
Deaths	Africa	2000	0.00997456	0.314741
Deaths	Africa	2001	0.00942857	0.320709
Deaths	Africa	2002	0.00888626	0.326656
Deaths	Africa	2003	0.00836897	0.332425
Deaths	Africa	2004	0.00763673	0.33835
Deaths	Africa	2005	0.0071868	0.344562
Deaths	Africa	2006	0.00680072	0.350969
Deaths	Africa	2007	0.006311	0.3575
Deaths	Africa	2008	0.00585606	0.364219
Deaths	Africa	2009	0.00549142	0.370906
Deaths	Africa	2010	0.0051657	0.377906
Deaths	Africa	2011	0.00483722	0.385188
Deaths	Africa	2012	0.00455264	0.392719
Deaths	Africa	2013	0.00431541	0.400219
Deaths	Africa	2014	0.00416497	0.407719
Deaths	Africa	2015	0.00404113	0.415
Deaths	Africa	2016	0.00390279	0.422125
Deaths	Africa	2017	0.003721	0.429406
Deaths	Africa	2018	0.00363548	0.436344
Deaths	Africa	2019	0.00350341	0.441688
Deaths	Americas	1990	0.052342	0.506208
Deaths	Americas	1991	0.0516352	0.511458
Deaths	Americas	1992	0.0500231	0.517
Deaths	Americas	1993	0.0496513	0.522208
Deaths	Americas	1994	0.0493241	0.527583
Deaths	Americas	1995	0.0488686	0.532875
Deaths	Americas	1996	0.0469035	0.538292
Deaths	Americas	1997	0.0453998	0.543917
Deaths	Americas	1998	0.0451789	0.5495
Deaths	Americas	1999	0.0483194	0.555292
Deaths	Americas	2000	0.0480556	0.561083
Deaths	Americas	2001	0.047018	0.566458
Deaths	Americas	2002	0.0463081	0.571833
Deaths	Americas	2003	0.0445087	0.576958
Deaths	Americas	2004	0.0420731	0.581708
Deaths	Americas	2005	0.0407958	0.586917
Deaths	Americas	2006	0.0395013	0.591792
Deaths	Americas	2007	0.0380425	0.596542
Deaths	Americas	2008	0.0376873	0.601167
Deaths	Americas	2009	0.0358302	0.606
Deaths	Americas	2010	0.0346896	0.610917
Deaths	Americas	2011	0.0334539	0.615917
Deaths	Americas	2012	0.0319476	0.621042
Deaths	Americas	2013	0.0306166	0.625958
Deaths	Americas	2014	0.0293594	0.630667
Deaths	Americas	2015	0.0280407	0.636042
Deaths	Americas	2016	0.0276553	0.64125
Deaths	Americas	2017	0.0263483	0.646083
Deaths	Americas	2018	0.0248075	0.650542
Deaths	Americas	2019	0.0239209	0.654167
Deaths	Eastern Mediterranean	1990	0.01999	0.429235
Deaths	Eastern Mediterranean	1991	0.0202273	0.438765
Deaths	Eastern Mediterranean	1992	0.0204732	0.448176
Deaths	Eastern Mediterranean	1993	0.0208962	0.457706
Deaths	Eastern Mediterranean	1994	0.0213428	0.467235
Deaths	Eastern Mediterranean	1995	0.0217754	0.476706
Deaths	Eastern Mediterranean	1996	0.0218402	0.486353
Deaths	Eastern Mediterranean	1997	0.0217722	0.496059
Deaths	Eastern Mediterranean	1998	0.0214177	0.505941
Deaths	Eastern Mediterranean	1999	0.0210275	0.515529
Deaths	Eastern Mediterranean	2000	0.0205879	0.524882
Deaths	Eastern Mediterranean	2001	0.0201886	0.534
Deaths	Eastern Mediterranean	2002	0.0198093	0.543059
Deaths	Eastern Mediterranean	2003	0.0194459	0.552235
Deaths	Eastern Mediterranean	2004	0.0189986	0.562
Deaths	Eastern Mediterranean	2005	0.0184959	0.571824
Deaths	Eastern Mediterranean	2006	0.0179088	0.581529
Deaths	Eastern Mediterranean	2007	0.0172995	0.591353
Deaths	Eastern Mediterranean	2008	0.0167562	0.601294
Deaths	Eastern Mediterranean	2009	0.0162267	0.610765
Deaths	Eastern Mediterranean	2010	0.0157095	0.620353
Deaths	Eastern Mediterranean	2011	0.0151514	0.629235
Deaths	Eastern Mediterranean	2012	0.0146032	0.638471
Deaths	Eastern Mediterranean	2013	0.0140907	0.647176
Deaths	Eastern Mediterranean	2014	0.0136042	0.654353
Deaths	Eastern Mediterranean	2015	0.0132331	0.661412
Deaths	Eastern Mediterranean	2016	0.0128386	0.667882
Deaths	Eastern Mediterranean	2017	0.0125111	0.674118
Deaths	Eastern Mediterranean	2018	0.0121564	0.680118
Deaths	Eastern Mediterranean	2019	0.0118626	0.684765
Deaths	Europe	1990	0.0517595	0.703
Deaths	Europe	1991	0.0501492	0.70825
Deaths	Europe	1992	0.0482767	0.713857
Deaths	Europe	1993	0.0441337	0.719357
Deaths	Europe	1994	0.0423958	0.724679
Deaths	Europe	1995	0.0414953	0.729179
Deaths	Europe	1996	0.0390462	0.7335
Deaths	Europe	1997	0.03662	0.738286
Deaths	Europe	1998	0.0338452	0.742786
Deaths	Europe	1999	0.0329831	0.747143
Deaths	Europe	2000	0.0331036	0.752107
Deaths	Europe	2001	0.0337443	0.757607
Deaths	Europe	2002	0.0328863	0.762464
Deaths	Europe	2003	0.0319139	0.766821
Deaths	Europe	2004	0.0294868	0.771536
Deaths	Europe	2005	0.0286792	0.775964
Deaths	Europe	2006	0.0270849	0.780179
Deaths	Europe	2007	0.0258555	0.784107
Deaths	Europe	2008	0.0251707	0.788607
Deaths	Europe	2009	0.0242605	0.792679
Deaths	Europe	2010	0.0238131	0.796607
Deaths	Europe	2011	0.0235178	0.800286
Deaths	Europe	2012	0.0232632	0.803679
Deaths	Europe	2013	0.0232226	0.806929
Deaths	Europe	2014	0.0234355	0.809786
Deaths	Europe	2015	0.0240848	0.81275
Deaths	Europe	2016	0.0243336	0.815714
Deaths	Europe	2017	0.0237317	0.818893
Deaths	Europe	2018	0.0235022	0.821929
Deaths	Europe	2019	0.0226397	0.824643
Deaths	South-East Asia	1990	0.0395231	0.3882
Deaths	South-East Asia	1991	0.0390485	0.3952
Deaths	South-East Asia	1992	0.039149	0.402
Deaths	South-East Asia	1993	0.0386967	0.4094
Deaths	South-East Asia	1994	0.0387245	0.4167
Deaths	South-East Asia	1995	0.0393394	0.4245
Deaths	South-East Asia	1996	0.038734	0.4323
Deaths	South-East Asia	1997	0.0379982	0.4399
Deaths	South-East Asia	1998	0.0376215	0.4471
Deaths	South-East Asia	1999	0.0354295	0.4542
Deaths	South-East Asia	2000	0.0343443	0.461
Deaths	South-East Asia	2001	0.0342994	0.4678
Deaths	South-East Asia	2002	0.0342603	0.4744
Deaths	South-East Asia	2003	0.0349008	0.4807
Deaths	South-East Asia	2004	0.0349593	0.4875
Deaths	South-East Asia	2005	0.0340615	0.4941
Deaths	South-East Asia	2006	0.0344341	0.501
Deaths	South-East Asia	2007	0.0356435	0.5084
Deaths	South-East Asia	2008	0.0359152	0.5155
Deaths	South-East Asia	2009	0.0342496	0.5224
Deaths	South-East Asia	2010	0.0335491	0.5297
Deaths	South-East Asia	2011	0.032847	0.5371
Deaths	South-East Asia	2012	0.0320511	0.5448
Deaths	South-East Asia	2013	0.0332189	0.5524
Deaths	South-East Asia	2014	0.0339061	0.56
Deaths	South-East Asia	2015	0.0318579	0.5677
Deaths	South-East Asia	2016	0.0301576	0.5747
Deaths	South-East Asia	2017	0.029608	0.5817
Deaths	South-East Asia	2018	0.0295031	0.5889
Deaths	South-East Asia	2019	0.0291919	0.5951
Deaths	Western Pacific	1990	0.0602887	0.551421
Deaths	Western Pacific	1991	0.0592538	0.556421
Deaths	Western Pacific	1992	0.0544435	0.561579
Deaths	Western Pacific	1993	0.0527728	0.567053
Deaths	Western Pacific	1994	0.0514357	0.572684
Deaths	Western Pacific	1995	0.0511335	0.578421
Deaths	Western Pacific	1996	0.049088	0.584474
Deaths	Western Pacific	1997	0.0473879	0.590211
Deaths	Western Pacific	1998	0.0472321	0.595421
Deaths	Western Pacific	1999	0.0469395	0.600474
Deaths	Western Pacific	2000	0.0481975	0.605579
Deaths	Western Pacific	2001	0.0504464	0.610632
Deaths	Western Pacific	2002	0.0510965	0.615105
Deaths	Western Pacific	2003	0.0526298	0.619
Deaths	Western Pacific	2004	0.0538957	0.623158
Deaths	Western Pacific	2005	0.0534512	0.627053
Deaths	Western Pacific	2006	0.0508468	0.630842
Deaths	Western Pacific	2007	0.0494067	0.635
Deaths	Western Pacific	2008	0.0491732	0.639421
Deaths	Western Pacific	2009	0.0486076	0.643632
Deaths	Western Pacific	2010	0.047978	0.647842
Deaths	Western Pacific	2011	0.0464276	0.652158
Deaths	Western Pacific	2012	0.0447889	0.656526
Deaths	Western Pacific	2013	0.0436576	0.661105
Deaths	Western Pacific	2014	0.0423525	0.665474
Deaths	Western Pacific	2015	0.0414794	0.669684
Deaths	Western Pacific	2016	0.041361	0.674158
Deaths	Western Pacific	2017	0.0412146	0.678737
Deaths	Western Pacific	2018	0.0403893	0.683368
Deaths	Western Pacific	2019	0.0397391	0.687368
