# Supplementary material for: Global trends in smoking-attributable rheumatoid arthritis burden: Insights from GBD 2021
Source: PLoS One. 2025 Aug 5;20(8):e0329434. doi: 10.1371/journal.pone.0329434 (PMC12324138; doi:10.1371/journal.pone.0329434)
Supplement: S1 Data — This compressed ZIP archive contains all underlying data required to reproduce the figures and tables presented in the manuscript. (ZIP) [file pone.0329434.s001.zip › S1_Data/Table1/eapc_results.csv]

measure_name	location_name	EAPC (%)	EAPC_Lower_CI (%)	EAPC_Upper_CI (%)
DALYs (Disability-Adjusted Life Years)	African Region	-1.8418	-1.9507	-1.7328
DALYs (Disability-Adjusted Life Years)	Eastern Mediterranean Region	-1.3035	-1.3602	-1.2467
DALYs (Disability-Adjusted Life Years)	European Region	-0.5369	-0.5981	-0.4756
DALYs (Disability-Adjusted Life Years)	Region of the Americas	-1.7770	-1.8115	-1.7424
DALYs (Disability-Adjusted Life Years)	South-East Asia Region	-1.1241	-1.1575	-1.0907
DALYs (Disability-Adjusted Life Years)	Western Pacific Region	-0.4114	-0.4674	-0.3553
Deaths	African Region	-2.5365	-2.6487	-2.4241
Deaths	Eastern Mediterranean Region	-1.6158	-1.7035	-1.5280
Deaths	European Region	-0.8881	-0.9376	-0.8387
Deaths	Region of the Americas	-1.8393	-1.8787	-1.7998
Deaths	South-East Asia Region	-0.7917	-0.8324	-0.7510
Deaths	Western Pacific Region	-0.1411	-0.2138	-0.0684
YLDs (Years Lived with Disability)	African Region	-1.5759	-1.6936	-1.4581
YLDs (Years Lived with Disability)	Eastern Mediterranean Region	-1.2623	-1.3228	-1.2017
YLDs (Years Lived with Disability)	European Region	-0.6423	-0.6949	-0.5896
YLDs (Years Lived with Disability)	Region of the Americas	-1.8080	-1.8444	-1.7716
YLDs (Years Lived with Disability)	South-East Asia Region	-1.2927	-1.3358	-1.2497
YLDs (Years Lived with Disability)	Western Pacific Region	-0.5783	-0.6535	-0.5030
YLLs (Years of Life Lost)	African Region	-2.4340	-2.5597	-2.3082
YLLs (Years of Life Lost)	Eastern Mediterranean Region	-1.5819	-1.6859	-1.4779
YLLs (Years of Life Lost)	European Region	-0.5903	-0.6566	-0.5240
YLLs (Years of Life Lost)	Region of the Americas	-1.8836	-1.9219	-1.8453
YLLs (Years of Life Lost)	South-East Asia Region	-0.7743	-0.7991	-0.7495
YLLs (Years of Life Lost)	Western Pacific Region	0.0240	-0.0490	0.0971
