# Supplementary material for: Global trends in smoking-attributable rheumatoid arthritis burden: Insights from GBD 2021
Source: PLoS One. 2025 Aug 5;20(8):e0329434. doi: 10.1371/journal.pone.0329434 (PMC12324138; doi:10.1371/journal.pone.0329434)
Supplement: S1 Data — This compressed ZIP archive contains all underlying data required to reproduce the figures and tables presented in the manuscript. (ZIP) [file pone.0329434.s001.zip › S1_Data/Table1/table_19902021.xlsx]

## Sheet: Sheet1
measure_name	location	Year1990	val	lower	upper	Year2021	val	low	up	Percentage Change (%)	Lower CI Change (%)	Upper CI Change (%)
Deaths	Africa	1990	0.0644244	0.040131	0.085056	2021	0.031606	0.0184422	0.0421562	-0.509409	-0.54045	-0.504371
Deaths	Americas	1990	0.0848037	0.0667608	0.103464	2021	0.0450872	0.0299679	0.0590468	-0.468334	-0.551115	-0.429302
Deaths	Eastern Mediterranean	1990	0.0503916	0.0325782	0.0708091	2021	0.0317071	0.0206816	0.0448457	-0.370786	-0.365172	-0.366668
Deaths	Europe	1990	0.0862922	0.0681683	0.104214	2021	0.0498931	0.0381941	0.0610506	-0.421812	-0.439708	-0.414178
Deaths	South-East Asia	1990	0.0574043	0.0387924	0.0760685	2021	0.0630392	0.0497027	0.0770023	0.0981632	0.281251	0.0122754
Deaths	Western Pacific	1990	0.0847332	0.0625779	0.108434	2021	0.0781855	0.0536487	0.10253	-0.0772748	-0.142689	-0.054445
DALYs (Disability-Adjusted Life Years)	Africa	1990	0.062187	0.0485578	0.0772291	2021	0.0652469	0.0510779	0.0795888	0.049204	0.0518976	0.0305544
DALYs (Disability-Adjusted Life Years)	Americas	1990	0.109669	0.0864228	0.132761	2021	0.0415416	0.0318329	0.0522392	-0.62121	-0.631661	-0.606517
DALYs (Disability-Adjusted Life Years)	Eastern Mediterranean	1990	0.0622865	0.0485041	0.0776266	2021	0.0934712	0.0733093	0.112507	0.500664	0.511406	0.449335
DALYs (Disability-Adjusted Life Years)	Europe	1990	0.113766	0.0908457	0.136335	2021	0.0427049	0.0333552	0.0534646	-0.624626	-0.632837	-0.607844
DALYs (Disability-Adjusted Life Years)	South-East Asia	1990	0.0581732	0.0449858	0.071969	2021	0.0828526	0.0656743	0.09979	0.424239	0.45989	0.386569
DALYs (Disability-Adjusted Life Years)	Western Pacific	1990	0.0945136	0.0748117	0.114645	2021	0.036207	0.0279124	0.0451533	-0.616912	-0.626898	-0.606149
YLDs (Years Lived with Disability)	Africa	1990	0.058416	0.0463286	0.0721987	2021	0.0462489	0.0359717	0.0569201	-0.208284	-0.223553	-0.211618
YLDs (Years Lived with Disability)	Americas	1990	0.115018	0.090982	0.13895	2021	0.0385914	0.0303086	0.0476525	-0.664475	-0.666873	-0.657052
YLDs (Years Lived with Disability)	Eastern Mediterranean	1990	0.0669374	0.0526823	0.0813826	2021	0.0358506	0.0281055	0.0438991	-0.464416	-0.466509	-0.460584
YLDs (Years Lived with Disability)	Europe	1990	0.120674	0.0953061	0.144402	2021	0.0969259	0.0758313	0.116371	-0.196798	-0.20434	-0.19412
YLDs (Years Lived with Disability)	South-East Asia	1990	0.0563562	0.044589	0.0689058	2021	0.0811523	0.0641926	0.0973617	0.439988	0.43965	0.412967
YLDs (Years Lived with Disability)	Western Pacific	1990	0.0963421	0.077431	0.114961	2021	0.0678011	0.0527508	0.0827299	-0.296246	-0.318738	-0.280363
YLLs (Years of Life Lost)	Africa	1990	0.0756689	0.0447289	0.0978684	2021	0.0881889	0.0594669	0.114436	0.165458	0.329496	0.169284
YLLs (Years of Life Lost)	Americas	1990	0.0972167	0.0765437	0.117758	2021	0.0559717	0.0432819	0.0685211	-0.424259	-0.434547	-0.41812
YLLs (Years of Life Lost)	Eastern Mediterranean	1990	0.0540835	0.0348882	0.0737221	2021	0.0780666	0.0622075	0.0941839	0.443445	0.783051	0.277553
YLLs (Years of Life Lost)	Europe	1990	0.0991563	0.0788232	0.119376	2021	0.0476357	0.0311194	0.0621146	-0.51959	-0.6052	-0.479673
YLLs (Years of Life Lost)	South-East Asia	1990	0.0603216	0.0403142	0.0790942	2021	0.0348005	0.0223417	0.0478307	-0.423084	-0.445811	-0.395269
YLLs (Years of Life Lost)	Western Pacific	1990	0.091078	0.066374	0.117696	2021	0.0386873	0.0213982	0.0509252	-0.575228	-0.677612	-0.567315

## Sheet: Sheet2
measure_name	location	Year1990	val	upper	lower	Year2020	val	upper	lower
Deaths	Africa	1990	0.0644244	0.085056	0.040131	2020	0.0316081	0.0419831	0.018344
Deaths	South-East Asia	1990	0.0574043	0.0760685	0.0387924	2020	0.0452581	0.0588842	0.0303268
Deaths	Eastern Mediterranean	1990	0.0503916	0.0708091	0.0325782	2020	0.0322235	0.0440901	0.0207276
Deaths	Americas	1990	0.0848037	0.103464	0.0667608	2020	0.0500239	0.0613376	0.0384797
Deaths	Europe	1990	0.0862922	0.104214	0.0681683	2020	0.0634363	0.0772264	0.0500045
Deaths	Western Pacific	1990	0.0847332	0.108434	0.0625779	2020	0.0787438	0.101688	0.0545027
DALYs (Disability-Adjusted Life Years)	Americas	1990	0.109669	0.132761	0.0864228	2020	0.0658104	0.0805254	0.0515169
DALYs (Disability-Adjusted Life Years)	South-East Asia	1990	0.0581732	0.071969	0.0449858	2020	0.0419139	0.0522305	0.0322857
DALYs (Disability-Adjusted Life Years)	Europe	1990	0.113766	0.136335	0.0908457	2020	0.0941739	0.113288	0.074086
DALYs (Disability-Adjusted Life Years)	Africa	1990	0.062187	0.0772291	0.0485578	2020	0.036363	0.0451954	0.0281041
DALYs (Disability-Adjusted Life Years)	Eastern Mediterranean	1990	0.0622865	0.0776266	0.0485041	2020	0.0432251	0.0544388	0.0336675
DALYs (Disability-Adjusted Life Years)	Western Pacific	1990	0.0945136	0.114645	0.0748117	2020	0.0832327	0.100365	0.0658332
YLDs (Years Lived with Disability)	Africa	1990	0.058416	0.0721987	0.0463286	2020	0.0360332	0.0441262	0.02813
YLDs (Years Lived with Disability)	Americas	1990	0.115018	0.13895	0.090982	2020	0.0684214	0.083539	0.0532649
YLDs (Years Lived with Disability)	Europe	1990	0.120674	0.144402	0.0953061	2020	0.0975927	0.117026	0.0769511
YLDs (Years Lived with Disability)	South-East Asia	1990	0.0563562	0.0689058	0.044589	2020	0.0389589	0.0477585	0.0305452
YLDs (Years Lived with Disability)	Eastern Mediterranean	1990	0.0669374	0.0813826	0.0526823	2020	0.0467482	0.0576563	0.0365053
YLDs (Years Lived with Disability)	Western Pacific	1990	0.0963421	0.114961	0.077431	2020	0.0815157	0.0973345	0.0649037
YLLs (Years of Life Lost)	Europe	1990	0.0991563	0.119376	0.0788232	2020	0.0788489	0.0952781	0.0625748
YLLs (Years of Life Lost)	Americas	1990	0.0972167	0.117758	0.0765437	2020	0.0561852	0.0686207	0.0435615
YLLs (Years of Life Lost)	Western Pacific	1990	0.091078	0.117696	0.066374	2020	0.0886532	0.115216	0.0618289
YLLs (Years of Life Lost)	Eastern Mediterranean	1990	0.0540835	0.0737221	0.0348882	2020	0.0352608	0.047338	0.0226465
YLLs (Years of Life Lost)	Africa	1990	0.0756689	0.0978684	0.0447289	2020	0.0386304	0.0507645	0.0216064
YLLs (Years of Life Lost)	South-East Asia	1990	0.0603216	0.0790942	0.0403142	2020	0.0477793	0.0619041	0.0317063
