# Supplementary material for: Global trends in smoking-attributable rheumatoid arthritis burden: Insights from GBD 2021
Source: PLoS One. 2025 Aug 5;20(8):e0329434. doi: 10.1371/journal.pone.0329434 (PMC12324138; doi:10.1371/journal.pone.0329434)
Supplement: S1 Data — This compressed ZIP archive contains all underlying data required to reproduce the figures and tables presented in the manuscript. (ZIP) [file pone.0329434.s001.zip › S1_Data/Table1/table_allyears.csv]

measure_name	location_name	cause_name	rei_name	metric_name	year	val	upper	lower
Deaths	African Region	Rheumatoid arthritis	Smoking	Percent	1990	0.0644	0.0851	0.0401
Deaths	African Region	Rheumatoid arthritis	Smoking	Percent	1991	0.0632	0.0829	0.0394
Deaths	African Region	Rheumatoid arthritis	Smoking	Percent	1992	0.0616	0.0807	0.039
Deaths	African Region	Rheumatoid arthritis	Smoking	Percent	1993	0.0598	0.0775	0.0382
Deaths	African Region	Rheumatoid arthritis	Smoking	Percent	1994	0.0584	0.0755	0.0377
Deaths	African Region	Rheumatoid arthritis	Smoking	Percent	1995	0.058	0.0757	0.0374
Deaths	African Region	Rheumatoid arthritis	Smoking	Percent	1996	0.0565	0.0729	0.0369
Deaths	African Region	Rheumatoid arthritis	Smoking	Percent	1997	0.0552	0.0709	0.0362
Deaths	African Region	Rheumatoid arthritis	Smoking	Percent	1998	0.0536	0.0686	0.0356
Deaths	African Region	Rheumatoid arthritis	Smoking	Percent	1999	0.0513	0.0655	0.0341
Deaths	African Region	Rheumatoid arthritis	Smoking	Percent	2000	0.05	0.0637	0.0336
Deaths	African Region	Rheumatoid arthritis	Smoking	Percent	2001	0.0483	0.0612	0.0324
Deaths	African Region	Rheumatoid arthritis	Smoking	Percent	2002	0.047	0.0602	0.0313
Deaths	African Region	Rheumatoid arthritis	Smoking	Percent	2003	0.0458	0.0589	0.0303
Deaths	African Region	Rheumatoid arthritis	Smoking	Percent	2004	0.0446	0.0574	0.0288
Deaths	African Region	Rheumatoid arthritis	Smoking	Percent	2005	0.0436	0.056	0.0277
Deaths	African Region	Rheumatoid arthritis	Smoking	Percent	2006	0.0422	0.0543	0.0266
Deaths	African Region	Rheumatoid arthritis	Smoking	Percent	2007	0.0405	0.0523	0.0256
Deaths	African Region	Rheumatoid arthritis	Smoking	Percent	2008	0.0391	0.0504	0.0245
Deaths	African Region	Rheumatoid arthritis	Smoking	Percent	2009	0.0378	0.049	0.0235
Deaths	African Region	Rheumatoid arthritis	Smoking	Percent	2010	0.0368	0.0478	0.0229
Deaths	African Region	Rheumatoid arthritis	Smoking	Percent	2011	0.036	0.0466	0.0222
Deaths	African Region	Rheumatoid arthritis	Smoking	Percent	2012	0.0351	0.0454	0.0215
Deaths	African Region	Rheumatoid arthritis	Smoking	Percent	2013	0.0344	0.0446	0.0206
Deaths	African Region	Rheumatoid arthritis	Smoking	Percent	2014	0.0336	0.0439	0.0202
Deaths	African Region	Rheumatoid arthritis	Smoking	Percent	2015	0.0331	0.0438	0.0198
Deaths	African Region	Rheumatoid arthritis	Smoking	Percent	2016	0.0326	0.0432	0.0194
Deaths	African Region	Rheumatoid arthritis	Smoking	Percent	2017	0.0323	0.0428	0.0187
Deaths	African Region	Rheumatoid arthritis	Smoking	Percent	2018	0.032	0.0422	0.0187
Deaths	African Region	Rheumatoid arthritis	Smoking	Percent	2019	0.0319	0.0421	0.0186
Deaths	African Region	Rheumatoid arthritis	Smoking	Percent	2020	0.0316	0.042	0.0183
Deaths	African Region	Rheumatoid arthritis	Smoking	Percent	2021	0.0316	0.0422	0.0184
Deaths	Eastern Mediterranean Region	Rheumatoid arthritis	Smoking	Percent	1990	0.0504	0.0708	0.0326
Deaths	Eastern Mediterranean Region	Rheumatoid arthritis	Smoking	Percent	1991	0.0502	0.0722	0.0323
Deaths	Eastern Mediterranean Region	Rheumatoid arthritis	Smoking	Percent	1992	0.05	0.0722	0.0327
Deaths	Eastern Mediterranean Region	Rheumatoid arthritis	Smoking	Percent	1993	0.0499	0.0713	0.0328
Deaths	Eastern Mediterranean Region	Rheumatoid arthritis	Smoking	Percent	1994	0.0498	0.0706	0.033
Deaths	Eastern Mediterranean Region	Rheumatoid arthritis	Smoking	Percent	1995	0.0496	0.0701	0.0331
Deaths	Eastern Mediterranean Region	Rheumatoid arthritis	Smoking	Percent	1996	0.0493	0.0694	0.0329
Deaths	Eastern Mediterranean Region	Rheumatoid arthritis	Smoking	Percent	1997	0.0488	0.0702	0.0327
Deaths	Eastern Mediterranean Region	Rheumatoid arthritis	Smoking	Percent	1998	0.0482	0.0707	0.032
Deaths	Eastern Mediterranean Region	Rheumatoid arthritis	Smoking	Percent	1999	0.0475	0.067	0.0314
Deaths	Eastern Mediterranean Region	Rheumatoid arthritis	Smoking	Percent	2000	0.0467	0.0683	0.0308
Deaths	Eastern Mediterranean Region	Rheumatoid arthritis	Smoking	Percent	2001	0.0459	0.0663	0.0307
Deaths	Eastern Mediterranean Region	Rheumatoid arthritis	Smoking	Percent	2002	0.0451	0.063	0.0301
Deaths	Eastern Mediterranean Region	Rheumatoid arthritis	Smoking	Percent	2003	0.0443	0.0633	0.0296
Deaths	Eastern Mediterranean Region	Rheumatoid arthritis	Smoking	Percent	2004	0.0436	0.0631	0.0289
Deaths	Eastern Mediterranean Region	Rheumatoid arthritis	Smoking	Percent	2005	0.0428	0.0607	0.0287
Deaths	Eastern Mediterranean Region	Rheumatoid arthritis	Smoking	Percent	2006	0.0421	0.0598	0.0283
Deaths	Eastern Mediterranean Region	Rheumatoid arthritis	Smoking	Percent	2007	0.0413	0.0581	0.0273
Deaths	Eastern Mediterranean Region	Rheumatoid arthritis	Smoking	Percent	2008	0.0406	0.0579	0.0266
Deaths	Eastern Mediterranean Region	Rheumatoid arthritis	Smoking	Percent	2009	0.0399	0.0575	0.0258
Deaths	Eastern Mediterranean Region	Rheumatoid arthritis	Smoking	Percent	2010	0.0392	0.0566	0.0253
Deaths	Eastern Mediterranean Region	Rheumatoid arthritis	Smoking	Percent	2011	0.0385	0.0541	0.0247
Deaths	Eastern Mediterranean Region	Rheumatoid arthritis	Smoking	Percent	2012	0.0377	0.0534	0.0243
Deaths	Eastern Mediterranean Region	Rheumatoid arthritis	Smoking	Percent	2013	0.0368	0.0528	0.0235
Deaths	Eastern Mediterranean Region	Rheumatoid arthritis	Smoking	Percent	2014	0.036	0.0505	0.0231
Deaths	Eastern Mediterranean Region	Rheumatoid arthritis	Smoking	Percent	2015	0.0352	0.0506	0.0228
Deaths	Eastern Mediterranean Region	Rheumatoid arthritis	Smoking	Percent	2016	0.0346	0.0489	0.0229
Deaths	Eastern Mediterranean Region	Rheumatoid arthritis	Smoking	Percent	2017	0.0339	0.0485	0.0223
Deaths	Eastern Mediterranean Region	Rheumatoid arthritis	Smoking	Percent	2018	0.0333	0.0479	0.0219
Deaths	Eastern Mediterranean Region	Rheumatoid arthritis	Smoking	Percent	2019	0.0327	0.0455	0.0212
Deaths	Eastern Mediterranean Region	Rheumatoid arthritis	Smoking	Percent	2020	0.0322	0.0441	0.0207
Deaths	Eastern Mediterranean Region	Rheumatoid arthritis	Smoking	Percent	2021	0.0317	0.0448	0.0207
Deaths	South-East Asia Region	Rheumatoid arthritis	Smoking	Percent	1990	0.0574	0.0761	0.0388
Deaths	South-East Asia Region	Rheumatoid arthritis	Smoking	Percent	1991	0.0571	0.0755	0.0381
Deaths	South-East Asia Region	Rheumatoid arthritis	Smoking	Percent	1992	0.0563	0.0745	0.038
Deaths	South-East Asia Region	Rheumatoid arthritis	Smoking	Percent	1993	0.056	0.0744	0.0376
Deaths	South-East Asia Region	Rheumatoid arthritis	Smoking	Percent	1994	0.0555	0.0732	0.0371
Deaths	South-East Asia Region	Rheumatoid arthritis	Smoking	Percent	1995	0.0541	0.0716	0.0363
Deaths	South-East Asia Region	Rheumatoid arthritis	Smoking	Percent	1996	0.0542	0.0716	0.0361
Deaths	South-East Asia Region	Rheumatoid arthritis	Smoking	Percent	1997	0.0548	0.0719	0.0361
Deaths	South-East Asia Region	Rheumatoid arthritis	Smoking	Percent	1998	0.0545	0.0717	0.0365
Deaths	South-East Asia Region	Rheumatoid arthritis	Smoking	Percent	1999	0.0538	0.0707	0.036
Deaths	South-East Asia Region	Rheumatoid arthritis	Smoking	Percent	2000	0.0537	0.0699	0.0358
Deaths	South-East Asia Region	Rheumatoid arthritis	Smoking	Percent	2001	0.0535	0.0694	0.0366
Deaths	South-East Asia Region	Rheumatoid arthritis	Smoking	Percent	2002	0.0528	0.0682	0.0355
Deaths	South-East Asia Region	Rheumatoid arthritis	Smoking	Percent	2003	0.0526	0.0684	0.036
Deaths	South-East Asia Region	Rheumatoid arthritis	Smoking	Percent	2004	0.0524	0.0683	0.0359
Deaths	South-East Asia Region	Rheumatoid arthritis	Smoking	Percent	2005	0.0514	0.0671	0.0352
Deaths	South-East Asia Region	Rheumatoid arthritis	Smoking	Percent	2006	0.0506	0.0667	0.0347
Deaths	South-East Asia Region	Rheumatoid arthritis	Smoking	Percent	2007	0.0505	0.0661	0.0347
Deaths	South-East Asia Region	Rheumatoid arthritis	Smoking	Percent	2008	0.0504	0.0658	0.0346
Deaths	South-East Asia Region	Rheumatoid arthritis	Smoking	Percent	2009	0.05	0.065	0.034
Deaths	South-East Asia Region	Rheumatoid arthritis	Smoking	Percent	2010	0.05	0.0654	0.034
Deaths	South-East Asia Region	Rheumatoid arthritis	Smoking	Percent	2011	0.0494	0.0643	0.0341
Deaths	South-East Asia Region	Rheumatoid arthritis	Smoking	Percent	2012	0.0483	0.0628	0.0331
Deaths	South-East Asia Region	Rheumatoid arthritis	Smoking	Percent	2013	0.0482	0.0621	0.0331
Deaths	South-East Asia Region	Rheumatoid arthritis	Smoking	Percent	2014	0.0484	0.0624	0.0328
Deaths	South-East Asia Region	Rheumatoid arthritis	Smoking	Percent	2015	0.0472	0.0609	0.0321
Deaths	South-East Asia Region	Rheumatoid arthritis	Smoking	Percent	2016	0.0462	0.0594	0.0313
Deaths	South-East Asia Region	Rheumatoid arthritis	Smoking	Percent	2017	0.0455	0.0586	0.0307
Deaths	South-East Asia Region	Rheumatoid arthritis	Smoking	Percent	2018	0.0455	0.0588	0.0307
Deaths	South-East Asia Region	Rheumatoid arthritis	Smoking	Percent	2019	0.0453	0.0588	0.0306
Deaths	South-East Asia Region	Rheumatoid arthritis	Smoking	Percent	2020	0.0453	0.0589	0.0303
Deaths	South-East Asia Region	Rheumatoid arthritis	Smoking	Percent	2021	0.0451	0.059	0.03
Deaths	European Region	Rheumatoid arthritis	Smoking	Percent	1990	0.0863	0.1042	0.0682
Deaths	European Region	Rheumatoid arthritis	Smoking	Percent	1991	0.0852	0.103	0.0673
Deaths	European Region	Rheumatoid arthritis	Smoking	Percent	1992	0.0833	0.1006	0.0658
Deaths	European Region	Rheumatoid arthritis	Smoking	Percent	1993	0.0804	0.0968	0.0635
Deaths	European Region	Rheumatoid arthritis	Smoking	Percent	1994	0.0801	0.0964	0.0633
Deaths	European Region	Rheumatoid arthritis	Smoking	Percent	1995	0.0796	0.096	0.0629
Deaths	European Region	Rheumatoid arthritis	Smoking	Percent	1996	0.0789	0.0952	0.0623
Deaths	European Region	Rheumatoid arthritis	Smoking	Percent	1997	0.0777	0.0938	0.0614
Deaths	European Region	Rheumatoid arthritis	Smoking	Percent	1998	0.0762	0.0918	0.0603
Deaths	European Region	Rheumatoid arthritis	Smoking	Percent	1999	0.0754	0.091	0.0598
Deaths	European Region	Rheumatoid arthritis	Smoking	Percent	2000	0.0749	0.0903	0.0593
Deaths	European Region	Rheumatoid arthritis	Smoking	Percent	2001	0.0753	0.0907	0.0597
Deaths	European Region	Rheumatoid arthritis	Smoking	Percent	2002	0.0752	0.0907	0.0596
Deaths	European Region	Rheumatoid arthritis	Smoking	Percent	2003	0.0741	0.0893	0.0588
Deaths	European Region	Rheumatoid arthritis	Smoking	Percent	2004	0.0736	0.0888	0.0585
Deaths	European Region	Rheumatoid arthritis	Smoking	Percent	2005	0.0737	0.0891	0.0584
Deaths	European Region	Rheumatoid arthritis	Smoking	Percent	2006	0.0732	0.0883	0.0581
Deaths	European Region	Rheumatoid arthritis	Smoking	Percent	2007	0.0724	0.0875	0.0575
Deaths	European Region	Rheumatoid arthritis	Smoking	Percent	2008	0.0719	0.0868	0.057
Deaths	European Region	Rheumatoid arthritis	Smoking	Percent	2009	0.0716	0.0865	0.0568
Deaths	European Region	Rheumatoid arthritis	Smoking	Percent	2010	0.0714	0.0863	0.0566
Deaths	European Region	Rheumatoid arthritis	Smoking	Percent	2011	0.0705	0.0851	0.0559
Deaths	European Region	Rheumatoid arthritis	Smoking	Percent	2012	0.0695	0.0839	0.0551
Deaths	European Region	Rheumatoid arthritis	Smoking	Percent	2013	0.0685	0.0826	0.0542
Deaths	European Region	Rheumatoid arthritis	Smoking	Percent	2014	0.0676	0.0815	0.0534
Deaths	European Region	Rheumatoid arthritis	Smoking	Percent	2015	0.067	0.0806	0.0528
Deaths	European Region	Rheumatoid arthritis	Smoking	Percent	2016	0.0662	0.0799	0.0523
Deaths	European Region	Rheumatoid arthritis	Smoking	Percent	2017	0.0655	0.079	0.0517
Deaths	European Region	Rheumatoid arthritis	Smoking	Percent	2018	0.0653	0.0789	0.0516
Deaths	European Region	Rheumatoid arthritis	Smoking	Percent	2019	0.0647	0.0783	0.0511
Deaths	European Region	Rheumatoid arthritis	Smoking	Percent	2020	0.0634	0.0772	0.05
Deaths	European Region	Rheumatoid arthritis	Smoking	Percent	2021	0.063	0.077	0.0497
Deaths	Western Pacific Region	Rheumatoid arthritis	Smoking	Percent	1990	0.0847	0.1084	0.0626
Deaths	Western Pacific Region	Rheumatoid arthritis	Smoking	Percent	1991	0.0855	0.1099	0.0635
Deaths	Western Pacific Region	Rheumatoid arthritis	Smoking	Percent	1992	0.0843	0.1067	0.0629
Deaths	Western Pacific Region	Rheumatoid arthritis	Smoking	Percent	1993	0.0841	0.1056	0.063
Deaths	Western Pacific Region	Rheumatoid arthritis	Smoking	Percent	1994	0.0835	0.1025	0.0628
Deaths	Western Pacific Region	Rheumatoid arthritis	Smoking	Percent	1995	0.0844	0.1067	0.0627
Deaths	Western Pacific Region	Rheumatoid arthritis	Smoking	Percent	1996	0.0837	0.1041	0.063
Deaths	Western Pacific Region	Rheumatoid arthritis	Smoking	Percent	1997	0.083	0.1043	0.0632
Deaths	Western Pacific Region	Rheumatoid arthritis	Smoking	Percent	1998	0.0821	0.103	0.0621
Deaths	Western Pacific Region	Rheumatoid arthritis	Smoking	Percent	1999	0.0811	0.1018	0.061
Deaths	Western Pacific Region	Rheumatoid arthritis	Smoking	Percent	2000	0.0817	0.1023	0.0616
Deaths	Western Pacific Region	Rheumatoid arthritis	Smoking	Percent	2001	0.0818	0.1029	0.0603
Deaths	Western Pacific Region	Rheumatoid arthritis	Smoking	Percent	2002	0.0815	0.1027	0.0611
Deaths	Western Pacific Region	Rheumatoid arthritis	Smoking	Percent	2003	0.0817	0.1017	0.06
Deaths	Western Pacific Region	Rheumatoid arthritis	Smoking	Percent	2004	0.0815	0.1027	0.0587
Deaths	Western Pacific Region	Rheumatoid arthritis	Smoking	Percent	2005	0.0818	0.1012	0.0593
Deaths	Western Pacific Region	Rheumatoid arthritis	Smoking	Percent	2006	0.0822	0.1023	0.0586
Deaths	Western Pacific Region	Rheumatoid arthritis	Smoking	Percent	2007	0.083	0.1042	0.0586
Deaths	Western Pacific Region	Rheumatoid arthritis	Smoking	Percent	2008	0.0834	0.1048	0.0582
Deaths	Western Pacific Region	Rheumatoid arthritis	Smoking	Percent	2009	0.084	0.1054	0.06
Deaths	Western Pacific Region	Rheumatoid arthritis	Smoking	Percent	2010	0.0843	0.1068	0.0596
Deaths	Western Pacific Region	Rheumatoid arthritis	Smoking	Percent	2011	0.084	0.1069	0.0608
Deaths	Western Pacific Region	Rheumatoid arthritis	Smoking	Percent	2012	0.0845	0.1071	0.061
Deaths	Western Pacific Region	Rheumatoid arthritis	Smoking	Percent	2013	0.0842	0.1076	0.0605
Deaths	Western Pacific Region	Rheumatoid arthritis	Smoking	Percent	2014	0.0835	0.1055	0.0604
Deaths	Western Pacific Region	Rheumatoid arthritis	Smoking	Percent	2015	0.0832	0.1045	0.06
Deaths	Western Pacific Region	Rheumatoid arthritis	Smoking	Percent	2016	0.0825	0.1046	0.0594
Deaths	Western Pacific Region	Rheumatoid arthritis	Smoking	Percent	2017	0.0805	0.1031	0.0566
Deaths	Western Pacific Region	Rheumatoid arthritis	Smoking	Percent	2018	0.0792	0.1023	0.0563
Deaths	Western Pacific Region	Rheumatoid arthritis	Smoking	Percent	2019	0.0787	0.1016	0.0554
Deaths	Western Pacific Region	Rheumatoid arthritis	Smoking	Percent	2020	0.0787	0.1017	0.0545
Deaths	Western Pacific Region	Rheumatoid arthritis	Smoking	Percent	2021	0.0782	0.1025	0.0536
Deaths	Region of the Americas	Rheumatoid arthritis	Smoking	Percent	1990	0.0848	0.1035	0.0668
Deaths	Region of the Americas	Rheumatoid arthritis	Smoking	Percent	1991	0.0844	0.1029	0.0664
Deaths	Region of the Americas	Rheumatoid arthritis	Smoking	Percent	1992	0.083	0.1011	0.0652
Deaths	Region of the Americas	Rheumatoid arthritis	Smoking	Percent	1993	0.0819	0.1001	0.0643
Deaths	Region of the Americas	Rheumatoid arthritis	Smoking	Percent	1994	0.0804	0.0982	0.0631
Deaths	Region of the Americas	Rheumatoid arthritis	Smoking	Percent	1995	0.0792	0.0968	0.0621
Deaths	Region of the Americas	Rheumatoid arthritis	Smoking	Percent	1996	0.0778	0.0953	0.0611
Deaths	Region of the Americas	Rheumatoid arthritis	Smoking	Percent	1997	0.0766	0.094	0.0601
Deaths	Region of the Americas	Rheumatoid arthritis	Smoking	Percent	1998	0.075	0.0922	0.059
Deaths	Region of the Americas	Rheumatoid arthritis	Smoking	Percent	1999	0.074	0.0911	0.0582
Deaths	Region of the Americas	Rheumatoid arthritis	Smoking	Percent	2000	0.0731	0.0898	0.0574
Deaths	Region of the Americas	Rheumatoid arthritis	Smoking	Percent	2001	0.0717	0.0882	0.0565
Deaths	Region of the Americas	Rheumatoid arthritis	Smoking	Percent	2002	0.0701	0.0865	0.0551
Deaths	Region of the Americas	Rheumatoid arthritis	Smoking	Percent	2003	0.0683	0.084	0.0535
Deaths	Region of the Americas	Rheumatoid arthritis	Smoking	Percent	2004	0.0667	0.082	0.0521
Deaths	Region of the Americas	Rheumatoid arthritis	Smoking	Percent	2005	0.0654	0.0803	0.0512
Deaths	Region of the Americas	Rheumatoid arthritis	Smoking	Percent	2006	0.0645	0.0793	0.0506
Deaths	Region of the Americas	Rheumatoid arthritis	Smoking	Percent	2007	0.0629	0.0771	0.0493
Deaths	Region of the Americas	Rheumatoid arthritis	Smoking	Percent	2008	0.0614	0.0756	0.0482
Deaths	Region of the Americas	Rheumatoid arthritis	Smoking	Percent	2009	0.0596	0.0733	0.0468
Deaths	Region of the Americas	Rheumatoid arthritis	Smoking	Percent	2010	0.0584	0.0721	0.0458
Deaths	Region of the Americas	Rheumatoid arthritis	Smoking	Percent	2011	0.0579	0.0715	0.0454
Deaths	Region of the Americas	Rheumatoid arthritis	Smoking	Percent	2012	0.0573	0.0706	0.0449
Deaths	Region of the Americas	Rheumatoid arthritis	Smoking	Percent	2013	0.056	0.0691	0.0439
Deaths	Region of the Americas	Rheumatoid arthritis	Smoking	Percent	2014	0.055	0.0679	0.043
Deaths	Region of the Americas	Rheumatoid arthritis	Smoking	Percent	2015	0.0544	0.0672	0.0423
Deaths	Region of the Americas	Rheumatoid arthritis	Smoking	Percent	2016	0.0535	0.0661	0.0417
Deaths	Region of the Americas	Rheumatoid arthritis	Smoking	Percent	2017	0.0525	0.0648	0.0409
Deaths	Region of the Americas	Rheumatoid arthritis	Smoking	Percent	2018	0.0513	0.0633	0.0398
Deaths	Region of the Americas	Rheumatoid arthritis	Smoking	Percent	2019	0.0503	0.062	0.039
Deaths	Region of the Americas	Rheumatoid arthritis	Smoking	Percent	2020	0.05	0.0613	0.0385
Deaths	Region of the Americas	Rheumatoid arthritis	Smoking	Percent	2021	0.0499	0.0611	0.0382
DALYs (Disability-Adjusted Life Years)	Region of the Americas	Rheumatoid arthritis	Smoking	Percent	1990	0.1097	0.1328	0.0864
DALYs (Disability-Adjusted Life Years)	Region of the Americas	Rheumatoid arthritis	Smoking	Percent	1991	0.1084	0.1313	0.0853
DALYs (Disability-Adjusted Life Years)	Region of the Americas	Rheumatoid arthritis	Smoking	Percent	1992	0.1067	0.1292	0.0841
DALYs (Disability-Adjusted Life Years)	Region of the Americas	Rheumatoid arthritis	Smoking	Percent	1993	0.1052	0.1277	0.0829
DALYs (Disability-Adjusted Life Years)	Region of the Americas	Rheumatoid arthritis	Smoking	Percent	1994	0.1035	0.1258	0.0815
DALYs (Disability-Adjusted Life Years)	Region of the Americas	Rheumatoid arthritis	Smoking	Percent	1995	0.102	0.124	0.0802
DALYs (Disability-Adjusted Life Years)	Region of the Americas	Rheumatoid arthritis	Smoking	Percent	1996	0.1004	0.1222	0.0788
DALYs (Disability-Adjusted Life Years)	Region of the Americas	Rheumatoid arthritis	Smoking	Percent	1997	0.0988	0.1204	0.0779
DALYs (Disability-Adjusted Life Years)	Region of the Americas	Rheumatoid arthritis	Smoking	Percent	1998	0.0968	0.1178	0.0763
DALYs (Disability-Adjusted Life Years)	Region of the Americas	Rheumatoid arthritis	Smoking	Percent	1999	0.095	0.1157	0.0748
DALYs (Disability-Adjusted Life Years)	Region of the Americas	Rheumatoid arthritis	Smoking	Percent	2000	0.0934	0.114	0.0736
DALYs (Disability-Adjusted Life Years)	Region of the Americas	Rheumatoid arthritis	Smoking	Percent	2001	0.0918	0.1116	0.0722
DALYs (Disability-Adjusted Life Years)	Region of the Americas	Rheumatoid arthritis	Smoking	Percent	2002	0.0899	0.1095	0.0706
DALYs (Disability-Adjusted Life Years)	Region of the Americas	Rheumatoid arthritis	Smoking	Percent	2003	0.0879	0.1069	0.0691
DALYs (Disability-Adjusted Life Years)	Region of the Americas	Rheumatoid arthritis	Smoking	Percent	2004	0.0861	0.1049	0.0677
DALYs (Disability-Adjusted Life Years)	Region of the Americas	Rheumatoid arthritis	Smoking	Percent	2005	0.0845	0.1027	0.0663
DALYs (Disability-Adjusted Life Years)	Region of the Americas	Rheumatoid arthritis	Smoking	Percent	2006	0.083	0.1006	0.0652
DALYs (Disability-Adjusted Life Years)	Region of the Americas	Rheumatoid arthritis	Smoking	Percent	2007	0.0813	0.0988	0.0638
DALYs (Disability-Adjusted Life Years)	Region of the Americas	Rheumatoid arthritis	Smoking	Percent	2008	0.0795	0.0967	0.0624
DALYs (Disability-Adjusted Life Years)	Region of the Americas	Rheumatoid arthritis	Smoking	Percent	2009	0.0778	0.0948	0.0609
DALYs (Disability-Adjusted Life Years)	Region of the Americas	Rheumatoid arthritis	Smoking	Percent	2010	0.0764	0.0932	0.0599
DALYs (Disability-Adjusted Life Years)	Region of the Americas	Rheumatoid arthritis	Smoking	Percent	2011	0.0753	0.0918	0.0589
DALYs (Disability-Adjusted Life Years)	Region of the Americas	Rheumatoid arthritis	Smoking	Percent	2012	0.074	0.0905	0.058
DALYs (Disability-Adjusted Life Years)	Region of the Americas	Rheumatoid arthritis	Smoking	Percent	2013	0.0726	0.0886	0.0571
DALYs (Disability-Adjusted Life Years)	Region of the Americas	Rheumatoid arthritis	Smoking	Percent	2014	0.0713	0.0873	0.0561
DALYs (Disability-Adjusted Life Years)	Region of the Americas	Rheumatoid arthritis	Smoking	Percent	2015	0.0703	0.0862	0.0552
DALYs (Disability-Adjusted Life Years)	Region of the Americas	Rheumatoid arthritis	Smoking	Percent	2016	0.0693	0.085	0.0545
DALYs (Disability-Adjusted Life Years)	Region of the Americas	Rheumatoid arthritis	Smoking	Percent	2017	0.0683	0.0836	0.0536
DALYs (Disability-Adjusted Life Years)	Region of the Americas	Rheumatoid arthritis	Smoking	Percent	2018	0.0673	0.0824	0.0529
DALYs (Disability-Adjusted Life Years)	Region of the Americas	Rheumatoid arthritis	Smoking	Percent	2019	0.0665	0.0814	0.0521
DALYs (Disability-Adjusted Life Years)	Region of the Americas	Rheumatoid arthritis	Smoking	Percent	2020	0.0658	0.0805	0.0515
DALYs (Disability-Adjusted Life Years)	Region of the Americas	Rheumatoid arthritis	Smoking	Percent	2021	0.0652	0.0796	0.0511
DALYs (Disability-Adjusted Life Years)	South-East Asia Region	Rheumatoid arthritis	Smoking	Percent	1990	0.0582	0.072	0.045
DALYs (Disability-Adjusted Life Years)	South-East Asia Region	Rheumatoid arthritis	Smoking	Percent	1991	0.0578	0.0715	0.0447
DALYs (Disability-Adjusted Life Years)	South-East Asia Region	Rheumatoid arthritis	Smoking	Percent	1992	0.0574	0.0711	0.0442
DALYs (Disability-Adjusted Life Years)	South-East Asia Region	Rheumatoid arthritis	Smoking	Percent	1993	0.057	0.0707	0.0438
DALYs (Disability-Adjusted Life Years)	South-East Asia Region	Rheumatoid arthritis	Smoking	Percent	1994	0.0565	0.0697	0.0435
DALYs (Disability-Adjusted Life Years)	South-East Asia Region	Rheumatoid arthritis	Smoking	Percent	1995	0.0558	0.0692	0.0429
DALYs (Disability-Adjusted Life Years)	South-East Asia Region	Rheumatoid arthritis	Smoking	Percent	1996	0.0554	0.0689	0.0427
DALYs (Disability-Adjusted Life Years)	South-East Asia Region	Rheumatoid arthritis	Smoking	Percent	1997	0.055	0.0685	0.0421
DALYs (Disability-Adjusted Life Years)	South-East Asia Region	Rheumatoid arthritis	Smoking	Percent	1998	0.0544	0.0677	0.0419
DALYs (Disability-Adjusted Life Years)	South-East Asia Region	Rheumatoid arthritis	Smoking	Percent	1999	0.0537	0.067	0.0415
DALYs (Disability-Adjusted Life Years)	South-East Asia Region	Rheumatoid arthritis	Smoking	Percent	2000	0.0532	0.0661	0.0411
DALYs (Disability-Adjusted Life Years)	South-East Asia Region	Rheumatoid arthritis	Smoking	Percent	2001	0.0527	0.0658	0.0411
DALYs (Disability-Adjusted Life Years)	South-East Asia Region	Rheumatoid arthritis	Smoking	Percent	2002	0.052	0.0647	0.0401
DALYs (Disability-Adjusted Life Years)	South-East Asia Region	Rheumatoid arthritis	Smoking	Percent	2003	0.0515	0.064	0.0403
DALYs (Disability-Adjusted Life Years)	South-East Asia Region	Rheumatoid arthritis	Smoking	Percent	2004	0.0511	0.0635	0.0398
DALYs (Disability-Adjusted Life Years)	South-East Asia Region	Rheumatoid arthritis	Smoking	Percent	2005	0.0503	0.0625	0.0393
DALYs (Disability-Adjusted Life Years)	South-East Asia Region	Rheumatoid arthritis	Smoking	Percent	2006	0.0496	0.0616	0.0386
DALYs (Disability-Adjusted Life Years)	South-East Asia Region	Rheumatoid arthritis	Smoking	Percent	2007	0.0493	0.0612	0.0386
DALYs (Disability-Adjusted Life Years)	South-East Asia Region	Rheumatoid arthritis	Smoking	Percent	2008	0.049	0.0606	0.0381
DALYs (Disability-Adjusted Life Years)	South-East Asia Region	Rheumatoid arthritis	Smoking	Percent	2009	0.0484	0.0603	0.0377
DALYs (Disability-Adjusted Life Years)	South-East Asia Region	Rheumatoid arthritis	Smoking	Percent	2010	0.048	0.0597	0.0374
DALYs (Disability-Adjusted Life Years)	South-East Asia Region	Rheumatoid arthritis	Smoking	Percent	2011	0.0473	0.0585	0.037
DALYs (Disability-Adjusted Life Years)	South-East Asia Region	Rheumatoid arthritis	Smoking	Percent	2012	0.0463	0.0573	0.0363
DALYs (Disability-Adjusted Life Years)	South-East Asia Region	Rheumatoid arthritis	Smoking	Percent	2013	0.0458	0.0565	0.0357
DALYs (Disability-Adjusted Life Years)	South-East Asia Region	Rheumatoid arthritis	Smoking	Percent	2014	0.0453	0.0562	0.0352
DALYs (Disability-Adjusted Life Years)	South-East Asia Region	Rheumatoid arthritis	Smoking	Percent	2015	0.0445	0.0552	0.0347
DALYs (Disability-Adjusted Life Years)	South-East Asia Region	Rheumatoid arthritis	Smoking	Percent	2016	0.0437	0.0543	0.0341
DALYs (Disability-Adjusted Life Years)	South-East Asia Region	Rheumatoid arthritis	Smoking	Percent	2017	0.0431	0.0538	0.0336
DALYs (Disability-Adjusted Life Years)	South-East Asia Region	Rheumatoid arthritis	Smoking	Percent	2018	0.0427	0.0531	0.033
DALYs (Disability-Adjusted Life Years)	South-East Asia Region	Rheumatoid arthritis	Smoking	Percent	2019	0.0422	0.0527	0.0326
DALYs (Disability-Adjusted Life Years)	South-East Asia Region	Rheumatoid arthritis	Smoking	Percent	2020	0.0419	0.0522	0.0323
DALYs (Disability-Adjusted Life Years)	South-East Asia Region	Rheumatoid arthritis	Smoking	Percent	2021	0.0415	0.0522	0.0318
DALYs (Disability-Adjusted Life Years)	European Region	Rheumatoid arthritis	Smoking	Percent	1990	0.1138	0.1363	0.0908
DALYs (Disability-Adjusted Life Years)	European Region	Rheumatoid arthritis	Smoking	Percent	1991	0.1125	0.1347	0.0897
DALYs (Disability-Adjusted Life Years)	European Region	Rheumatoid arthritis	Smoking	Percent	1992	0.111	0.1331	0.0882
DALYs (Disability-Adjusted Life Years)	European Region	Rheumatoid arthritis	Smoking	Percent	1993	0.1095	0.1312	0.0866
DALYs (Disability-Adjusted Life Years)	European Region	Rheumatoid arthritis	Smoking	Percent	1994	0.109	0.131	0.0862
DALYs (Disability-Adjusted Life Years)	European Region	Rheumatoid arthritis	Smoking	Percent	1995	0.1084	0.1303	0.086
DALYs (Disability-Adjusted Life Years)	European Region	Rheumatoid arthritis	Smoking	Percent	1996	0.108	0.1302	0.0858
DALYs (Disability-Adjusted Life Years)	European Region	Rheumatoid arthritis	Smoking	Percent	1997	0.1077	0.1298	0.0857
DALYs (Disability-Adjusted Life Years)	European Region	Rheumatoid arthritis	Smoking	Percent	1998	0.1073	0.1297	0.0855
DALYs (Disability-Adjusted Life Years)	European Region	Rheumatoid arthritis	Smoking	Percent	1999	0.107	0.1291	0.085
DALYs (Disability-Adjusted Life Years)	European Region	Rheumatoid arthritis	Smoking	Percent	2000	0.1066	0.1292	0.085
DALYs (Disability-Adjusted Life Years)	European Region	Rheumatoid arthritis	Smoking	Percent	2001	0.1067	0.1288	0.0848
DALYs (Disability-Adjusted Life Years)	European Region	Rheumatoid arthritis	Smoking	Percent	2002	0.1067	0.1292	0.0847
DALYs (Disability-Adjusted Life Years)	European Region	Rheumatoid arthritis	Smoking	Percent	2003	0.1063	0.1283	0.0845
DALYs (Disability-Adjusted Life Years)	European Region	Rheumatoid arthritis	Smoking	Percent	2004	0.1063	0.1287	0.0843
DALYs (Disability-Adjusted Life Years)	European Region	Rheumatoid arthritis	Smoking	Percent	2005	0.1063	0.1286	0.0843
DALYs (Disability-Adjusted Life Years)	European Region	Rheumatoid arthritis	Smoking	Percent	2006	0.1061	0.1284	0.0843
DALYs (Disability-Adjusted Life Years)	European Region	Rheumatoid arthritis	Smoking	Percent	2007	0.1057	0.1277	0.0838
DALYs (Disability-Adjusted Life Years)	European Region	Rheumatoid arthritis	Smoking	Percent	2008	0.1053	0.1276	0.0831
DALYs (Disability-Adjusted Life Years)	European Region	Rheumatoid arthritis	Smoking	Percent	2009	0.105	0.1268	0.0829
DALYs (Disability-Adjusted Life Years)	European Region	Rheumatoid arthritis	Smoking	Percent	2010	0.1044	0.1265	0.0823
DALYs (Disability-Adjusted Life Years)	European Region	Rheumatoid arthritis	Smoking	Percent	2011	0.1034	0.125	0.0818
DALYs (Disability-Adjusted Life Years)	European Region	Rheumatoid arthritis	Smoking	Percent	2012	0.1021	0.1237	0.0808
DALYs (Disability-Adjusted Life Years)	European Region	Rheumatoid arthritis	Smoking	Percent	2013	0.1007	0.122	0.0794
DALYs (Disability-Adjusted Life Years)	European Region	Rheumatoid arthritis	Smoking	Percent	2014	0.0994	0.1206	0.0784
DALYs (Disability-Adjusted Life Years)	European Region	Rheumatoid arthritis	Smoking	Percent	2015	0.0982	0.1193	0.0775
DALYs (Disability-Adjusted Life Years)	European Region	Rheumatoid arthritis	Smoking	Percent	2016	0.0973	0.1179	0.0767
DALYs (Disability-Adjusted Life Years)	European Region	Rheumatoid arthritis	Smoking	Percent	2017	0.0964	0.1168	0.0757
DALYs (Disability-Adjusted Life Years)	European Region	Rheumatoid arthritis	Smoking	Percent	2018	0.0956	0.116	0.0755
DALYs (Disability-Adjusted Life Years)	European Region	Rheumatoid arthritis	Smoking	Percent	2019	0.095	0.115	0.0747
DALYs (Disability-Adjusted Life Years)	European Region	Rheumatoid arthritis	Smoking	Percent	2020	0.0942	0.1133	0.0741
DALYs (Disability-Adjusted Life Years)	European Region	Rheumatoid arthritis	Smoking	Percent	2021	0.0935	0.1125	0.0733
DALYs (Disability-Adjusted Life Years)	Eastern Mediterranean Region	Rheumatoid arthritis	Smoking	Percent	1990	0.0623	0.0776	0.0485
DALYs (Disability-Adjusted Life Years)	Eastern Mediterranean Region	Rheumatoid arthritis	Smoking	Percent	1991	0.062	0.0775	0.0483
DALYs (Disability-Adjusted Life Years)	Eastern Mediterranean Region	Rheumatoid arthritis	Smoking	Percent	1992	0.0616	0.0767	0.0485
DALYs (Disability-Adjusted Life Years)	Eastern Mediterranean Region	Rheumatoid arthritis	Smoking	Percent	1993	0.0612	0.075	0.0484
DALYs (Disability-Adjusted Life Years)	Eastern Mediterranean Region	Rheumatoid arthritis	Smoking	Percent	1994	0.0608	0.0758	0.0473
DALYs (Disability-Adjusted Life Years)	Eastern Mediterranean Region	Rheumatoid arthritis	Smoking	Percent	1995	0.0604	0.0749	0.0469
DALYs (Disability-Adjusted Life Years)	Eastern Mediterranean Region	Rheumatoid arthritis	Smoking	Percent	1996	0.0599	0.0745	0.047
DALYs (Disability-Adjusted Life Years)	Eastern Mediterranean Region	Rheumatoid arthritis	Smoking	Percent	1997	0.0593	0.074	0.046
DALYs (Disability-Adjusted Life Years)	Eastern Mediterranean Region	Rheumatoid arthritis	Smoking	Percent	1998	0.0587	0.0736	0.0456
DALYs (Disability-Adjusted Life Years)	Eastern Mediterranean Region	Rheumatoid arthritis	Smoking	Percent	1999	0.058	0.0723	0.0452
DALYs (Disability-Adjusted Life Years)	Eastern Mediterranean Region	Rheumatoid arthritis	Smoking	Percent	2000	0.0574	0.0717	0.0446
DALYs (Disability-Adjusted Life Years)	Eastern Mediterranean Region	Rheumatoid arthritis	Smoking	Percent	2001	0.0567	0.0714	0.0442
DALYs (Disability-Adjusted Life Years)	Eastern Mediterranean Region	Rheumatoid arthritis	Smoking	Percent	2002	0.056	0.0695	0.0434
DALYs (Disability-Adjusted Life Years)	Eastern Mediterranean Region	Rheumatoid arthritis	Smoking	Percent	2003	0.0553	0.0688	0.043
DALYs (Disability-Adjusted Life Years)	Eastern Mediterranean Region	Rheumatoid arthritis	Smoking	Percent	2004	0.0547	0.0688	0.0426
DALYs (Disability-Adjusted Life Years)	Eastern Mediterranean Region	Rheumatoid arthritis	Smoking	Percent	2005	0.0541	0.0676	0.0425
DALYs (Disability-Adjusted Life Years)	Eastern Mediterranean Region	Rheumatoid arthritis	Smoking	Percent	2006	0.0533	0.0666	0.0416
DALYs (Disability-Adjusted Life Years)	Eastern Mediterranean Region	Rheumatoid arthritis	Smoking	Percent	2007	0.0525	0.0658	0.0412
DALYs (Disability-Adjusted Life Years)	Eastern Mediterranean Region	Rheumatoid arthritis	Smoking	Percent	2008	0.0518	0.0644	0.0405
DALYs (Disability-Adjusted Life Years)	Eastern Mediterranean Region	Rheumatoid arthritis	Smoking	Percent	2009	0.0509	0.0638	0.04
DALYs (Disability-Adjusted Life Years)	Eastern Mediterranean Region	Rheumatoid arthritis	Smoking	Percent	2010	0.0502	0.0629	0.0388
DALYs (Disability-Adjusted Life Years)	Eastern Mediterranean Region	Rheumatoid arthritis	Smoking	Percent	2011	0.0493	0.0614	0.0382
DALYs (Disability-Adjusted Life Years)	Eastern Mediterranean Region	Rheumatoid arthritis	Smoking	Percent	2012	0.0484	0.0608	0.0377
DALYs (Disability-Adjusted Life Years)	Eastern Mediterranean Region	Rheumatoid arthritis	Smoking	Percent	2013	0.0474	0.0592	0.037
DALYs (Disability-Adjusted Life Years)	Eastern Mediterranean Region	Rheumatoid arthritis	Smoking	Percent	2014	0.0466	0.0579	0.0364
DALYs (Disability-Adjusted Life Years)	Eastern Mediterranean Region	Rheumatoid arthritis	Smoking	Percent	2015	0.0458	0.0571	0.0359
DALYs (Disability-Adjusted Life Years)	Eastern Mediterranean Region	Rheumatoid arthritis	Smoking	Percent	2016	0.0452	0.0572	0.0354
DALYs (Disability-Adjusted Life Years)	Eastern Mediterranean Region	Rheumatoid arthritis	Smoking	Percent	2017	0.0446	0.0554	0.0348
DALYs (Disability-Adjusted Life Years)	Eastern Mediterranean Region	Rheumatoid arthritis	Smoking	Percent	2018	0.0441	0.0545	0.0343
DALYs (Disability-Adjusted Life Years)	Eastern Mediterranean Region	Rheumatoid arthritis	Smoking	Percent	2019	0.0436	0.0543	0.0342
DALYs (Disability-Adjusted Life Years)	Eastern Mediterranean Region	Rheumatoid arthritis	Smoking	Percent	2020	0.0432	0.0544	0.0337
DALYs (Disability-Adjusted Life Years)	Eastern Mediterranean Region	Rheumatoid arthritis	Smoking	Percent	2021	0.0427	0.0535	0.0334
DALYs (Disability-Adjusted Life Years)	Western Pacific Region	Rheumatoid arthritis	Smoking	Percent	1990	0.0945	0.1146	0.0748
DALYs (Disability-Adjusted Life Years)	Western Pacific Region	Rheumatoid arthritis	Smoking	Percent	1991	0.0947	0.1155	0.0754
DALYs (Disability-Adjusted Life Years)	Western Pacific Region	Rheumatoid arthritis	Smoking	Percent	1992	0.0941	0.1139	0.0751
DALYs (Disability-Adjusted Life Years)	Western Pacific Region	Rheumatoid arthritis	Smoking	Percent	1993	0.0938	0.1132	0.0751
DALYs (Disability-Adjusted Life Years)	Western Pacific Region	Rheumatoid arthritis	Smoking	Percent	1994	0.0933	0.1118	0.0745
DALYs (Disability-Adjusted Life Years)	Western Pacific Region	Rheumatoid arthritis	Smoking	Percent	1995	0.0933	0.1136	0.0743
DALYs (Disability-Adjusted Life Years)	Western Pacific Region	Rheumatoid arthritis	Smoking	Percent	1996	0.0924	0.1114	0.0736
DALYs (Disability-Adjusted Life Years)	Western Pacific Region	Rheumatoid arthritis	Smoking	Percent	1997	0.0914	0.1103	0.073
DALYs (Disability-Adjusted Life Years)	Western Pacific Region	Rheumatoid arthritis	Smoking	Percent	1998	0.0901	0.1091	0.0718
DALYs (Disability-Adjusted Life Years)	Western Pacific Region	Rheumatoid arthritis	Smoking	Percent	1999	0.0889	0.1071	0.0711
DALYs (Disability-Adjusted Life Years)	Western Pacific Region	Rheumatoid arthritis	Smoking	Percent	2000	0.0883	0.1062	0.0711
DALYs (Disability-Adjusted Life Years)	Western Pacific Region	Rheumatoid arthritis	Smoking	Percent	2001	0.0877	0.1062	0.0699
DALYs (Disability-Adjusted Life Years)	Western Pacific Region	Rheumatoid arthritis	Smoking	Percent	2002	0.0869	0.1047	0.0697
DALYs (Disability-Adjusted Life Years)	Western Pacific Region	Rheumatoid arthritis	Smoking	Percent	2003	0.0863	0.1041	0.069
DALYs (Disability-Adjusted Life Years)	Western Pacific Region	Rheumatoid arthritis	Smoking	Percent	2004	0.0859	0.1037	0.0686
DALYs (Disability-Adjusted Life Years)	Western Pacific Region	Rheumatoid arthritis	Smoking	Percent	2005	0.0856	0.1034	0.0685
DALYs (Disability-Adjusted Life Years)	Western Pacific Region	Rheumatoid arthritis	Smoking	Percent	2006	0.0856	0.1033	0.0685
DALYs (Disability-Adjusted Life Years)	Western Pacific Region	Rheumatoid arthritis	Smoking	Percent	2007	0.0857	0.1031	0.069
DALYs (Disability-Adjusted Life Years)	Western Pacific Region	Rheumatoid arthritis	Smoking	Percent	2008	0.0859	0.1041	0.0688
DALYs (Disability-Adjusted Life Years)	Western Pacific Region	Rheumatoid arthritis	Smoking	Percent	2009	0.086	0.1034	0.0686
DALYs (Disability-Adjusted Life Years)	Western Pacific Region	Rheumatoid arthritis	Smoking	Percent	2010	0.086	0.1043	0.0684
DALYs (Disability-Adjusted Life Years)	Western Pacific Region	Rheumatoid arthritis	Smoking	Percent	2011	0.0858	0.1046	0.0687
DALYs (Disability-Adjusted Life Years)	Western Pacific Region	Rheumatoid arthritis	Smoking	Percent	2012	0.0858	0.1042	0.0687
DALYs (Disability-Adjusted Life Years)	Western Pacific Region	Rheumatoid arthritis	Smoking	Percent	2013	0.0856	0.1039	0.0687
DALYs (Disability-Adjusted Life Years)	Western Pacific Region	Rheumatoid arthritis	Smoking	Percent	2014	0.0854	0.1028	0.0681
DALYs (Disability-Adjusted Life Years)	Western Pacific Region	Rheumatoid arthritis	Smoking	Percent	2015	0.0852	0.1019	0.0685
DALYs (Disability-Adjusted Life Years)	Western Pacific Region	Rheumatoid arthritis	Smoking	Percent	2016	0.085	0.1022	0.0674
DALYs (Disability-Adjusted Life Years)	Western Pacific Region	Rheumatoid arthritis	Smoking	Percent	2017	0.0845	0.1023	0.0675
DALYs (Disability-Adjusted Life Years)	Western Pacific Region	Rheumatoid arthritis	Smoking	Percent	2018	0.084	0.1007	0.0666
DALYs (Disability-Adjusted Life Years)	Western Pacific Region	Rheumatoid arthritis	Smoking	Percent	2019	0.0837	0.1005	0.0663
DALYs (Disability-Adjusted Life Years)	Western Pacific Region	Rheumatoid arthritis	Smoking	Percent	2020	0.0832	0.1004	0.0658
DALYs (Disability-Adjusted Life Years)	Western Pacific Region	Rheumatoid arthritis	Smoking	Percent	2021	0.0829	0.0998	0.0657
DALYs (Disability-Adjusted Life Years)	African Region	Rheumatoid arthritis	Smoking	Percent	1990	0.0622	0.0772	0.0486
DALYs (Disability-Adjusted Life Years)	African Region	Rheumatoid arthritis	Smoking	Percent	1991	0.0608	0.0754	0.0478
DALYs (Disability-Adjusted Life Years)	African Region	Rheumatoid arthritis	Smoking	Percent	1992	0.0595	0.0734	0.0467
DALYs (Disability-Adjusted Life Years)	African Region	Rheumatoid arthritis	Smoking	Percent	1993	0.0579	0.0719	0.0453
DALYs (Disability-Adjusted Life Years)	African Region	Rheumatoid arthritis	Smoking	Percent	1994	0.0567	0.07	0.0445
DALYs (Disability-Adjusted Life Years)	African Region	Rheumatoid arthritis	Smoking	Percent	1995	0.0557	0.069	0.0436
DALYs (Disability-Adjusted Life Years)	African Region	Rheumatoid arthritis	Smoking	Percent	1996	0.0545	0.0672	0.0427
DALYs (Disability-Adjusted Life Years)	African Region	Rheumatoid arthritis	Smoking	Percent	1997	0.0535	0.0664	0.0418
DALYs (Disability-Adjusted Life Years)	African Region	Rheumatoid arthritis	Smoking	Percent	1998	0.0522	0.0645	0.0403
DALYs (Disability-Adjusted Life Years)	African Region	Rheumatoid arthritis	Smoking	Percent	1999	0.0506	0.0627	0.0392
DALYs (Disability-Adjusted Life Years)	African Region	Rheumatoid arthritis	Smoking	Percent	2000	0.0496	0.0613	0.0383
DALYs (Disability-Adjusted Life Years)	African Region	Rheumatoid arthritis	Smoking	Percent	2001	0.0483	0.0599	0.0373
DALYs (Disability-Adjusted Life Years)	African Region	Rheumatoid arthritis	Smoking	Percent	2002	0.0473	0.0585	0.0364
DALYs (Disability-Adjusted Life Years)	African Region	Rheumatoid arthritis	Smoking	Percent	2003	0.0463	0.0574	0.0358
DALYs (Disability-Adjusted Life Years)	African Region	Rheumatoid arthritis	Smoking	Percent	2004	0.0452	0.056	0.035
DALYs (Disability-Adjusted Life Years)	African Region	Rheumatoid arthritis	Smoking	Percent	2005	0.0443	0.055	0.0344
DALYs (Disability-Adjusted Life Years)	African Region	Rheumatoid arthritis	Smoking	Percent	2006	0.0435	0.0537	0.0334
DALYs (Disability-Adjusted Life Years)	African Region	Rheumatoid arthritis	Smoking	Percent	2007	0.0424	0.0525	0.0327
DALYs (Disability-Adjusted Life Years)	African Region	Rheumatoid arthritis	Smoking	Percent	2008	0.0414	0.0512	0.0319
DALYs (Disability-Adjusted Life Years)	African Region	Rheumatoid arthritis	Smoking	Percent	2009	0.0405	0.0501	0.0314
DALYs (Disability-Adjusted Life Years)	African Region	Rheumatoid arthritis	Smoking	Percent	2010	0.0399	0.0494	0.0307
DALYs (Disability-Adjusted Life Years)	African Region	Rheumatoid arthritis	Smoking	Percent	2011	0.0394	0.0487	0.0304
DALYs (Disability-Adjusted Life Years)	African Region	Rheumatoid arthritis	Smoking	Percent	2012	0.0388	0.048	0.0299
DALYs (Disability-Adjusted Life Years)	African Region	Rheumatoid arthritis	Smoking	Percent	2013	0.0384	0.0474	0.0296
DALYs (Disability-Adjusted Life Years)	African Region	Rheumatoid arthritis	Smoking	Percent	2014	0.0379	0.0467	0.0293
DALYs (Disability-Adjusted Life Years)	African Region	Rheumatoid arthritis	Smoking	Percent	2015	0.0376	0.0462	0.029
DALYs (Disability-Adjusted Life Years)	African Region	Rheumatoid arthritis	Smoking	Percent	2016	0.0373	0.046	0.029
DALYs (Disability-Adjusted Life Years)	African Region	Rheumatoid arthritis	Smoking	Percent	2017	0.037	0.0458	0.0286
DALYs (Disability-Adjusted Life Years)	African Region	Rheumatoid arthritis	Smoking	Percent	2018	0.0368	0.0455	0.0287
DALYs (Disability-Adjusted Life Years)	African Region	Rheumatoid arthritis	Smoking	Percent	2019	0.0366	0.0452	0.0284
DALYs (Disability-Adjusted Life Years)	African Region	Rheumatoid arthritis	Smoking	Percent	2020	0.0364	0.0452	0.0281
DALYs (Disability-Adjusted Life Years)	African Region	Rheumatoid arthritis	Smoking	Percent	2021	0.0362	0.0452	0.0279
YLDs (Years Lived with Disability)	Western Pacific Region	Rheumatoid arthritis	Smoking	Percent	1990	0.0963	0.115	0.0774
YLDs (Years Lived with Disability)	Western Pacific Region	Rheumatoid arthritis	Smoking	Percent	1991	0.0962	0.1153	0.0772
YLDs (Years Lived with Disability)	Western Pacific Region	Rheumatoid arthritis	Smoking	Percent	1992	0.0959	0.1144	0.077
YLDs (Years Lived with Disability)	Western Pacific Region	Rheumatoid arthritis	Smoking	Percent	1993	0.0955	0.1141	0.0763
YLDs (Years Lived with Disability)	Western Pacific Region	Rheumatoid arthritis	Smoking	Percent	1994	0.0949	0.1133	0.076
YLDs (Years Lived with Disability)	Western Pacific Region	Rheumatoid arthritis	Smoking	Percent	1995	0.0943	0.1129	0.0755
YLDs (Years Lived with Disability)	Western Pacific Region	Rheumatoid arthritis	Smoking	Percent	1996	0.0935	0.1121	0.0751
YLDs (Years Lived with Disability)	Western Pacific Region	Rheumatoid arthritis	Smoking	Percent	1997	0.0923	0.1107	0.074
YLDs (Years Lived with Disability)	Western Pacific Region	Rheumatoid arthritis	Smoking	Percent	1998	0.0908	0.1088	0.0724
YLDs (Years Lived with Disability)	Western Pacific Region	Rheumatoid arthritis	Smoking	Percent	1999	0.0895	0.1071	0.072
YLDs (Years Lived with Disability)	Western Pacific Region	Rheumatoid arthritis	Smoking	Percent	2000	0.0884	0.1058	0.0708
YLDs (Years Lived with Disability)	Western Pacific Region	Rheumatoid arthritis	Smoking	Percent	2001	0.0875	0.1047	0.07
YLDs (Years Lived with Disability)	Western Pacific Region	Rheumatoid arthritis	Smoking	Percent	2002	0.0866	0.1035	0.0695
YLDs (Years Lived with Disability)	Western Pacific Region	Rheumatoid arthritis	Smoking	Percent	2003	0.0856	0.1022	0.0687
YLDs (Years Lived with Disability)	Western Pacific Region	Rheumatoid arthritis	Smoking	Percent	2004	0.0849	0.1015	0.0677
YLDs (Years Lived with Disability)	Western Pacific Region	Rheumatoid arthritis	Smoking	Percent	2005	0.0843	0.1004	0.0677
YLDs (Years Lived with Disability)	Western Pacific Region	Rheumatoid arthritis	Smoking	Percent	2006	0.0839	0.0998	0.0673
YLDs (Years Lived with Disability)	Western Pacific Region	Rheumatoid arthritis	Smoking	Percent	2007	0.0837	0.0997	0.067
YLDs (Years Lived with Disability)	Western Pacific Region	Rheumatoid arthritis	Smoking	Percent	2008	0.0837	0.0999	0.067
YLDs (Years Lived with Disability)	Western Pacific Region	Rheumatoid arthritis	Smoking	Percent	2009	0.0836	0.1	0.0668
YLDs (Years Lived with Disability)	Western Pacific Region	Rheumatoid arthritis	Smoking	Percent	2010	0.0835	0.0998	0.067
YLDs (Years Lived with Disability)	Western Pacific Region	Rheumatoid arthritis	Smoking	Percent	2011	0.0834	0.0997	0.0665
YLDs (Years Lived with Disability)	Western Pacific Region	Rheumatoid arthritis	Smoking	Percent	2012	0.0833	0.0993	0.0665
YLDs (Years Lived with Disability)	Western Pacific Region	Rheumatoid arthritis	Smoking	Percent	2013	0.0832	0.0993	0.0666
YLDs (Years Lived with Disability)	Western Pacific Region	Rheumatoid arthritis	Smoking	Percent	2014	0.0831	0.0992	0.0663
YLDs (Years Lived with Disability)	Western Pacific Region	Rheumatoid arthritis	Smoking	Percent	2015	0.083	0.0989	0.0661
YLDs (Years Lived with Disability)	Western Pacific Region	Rheumatoid arthritis	Smoking	Percent	2016	0.0829	0.0993	0.066
YLDs (Years Lived with Disability)	Western Pacific Region	Rheumatoid arthritis	Smoking	Percent	2017	0.0827	0.0985	0.0661
YLDs (Years Lived with Disability)	Western Pacific Region	Rheumatoid arthritis	Smoking	Percent	2018	0.0824	0.0981	0.0658
YLDs (Years Lived with Disability)	Western Pacific Region	Rheumatoid arthritis	Smoking	Percent	2019	0.082	0.098	0.0649
YLDs (Years Lived with Disability)	Western Pacific Region	Rheumatoid arthritis	Smoking	Percent	2020	0.0815	0.0973	0.0649
YLDs (Years Lived with Disability)	Western Pacific Region	Rheumatoid arthritis	Smoking	Percent	2021	0.0812	0.0974	0.0642
YLDs (Years Lived with Disability)	European Region	Rheumatoid arthritis	Smoking	Percent	1990	0.1207	0.1444	0.0953
YLDs (Years Lived with Disability)	European Region	Rheumatoid arthritis	Smoking	Percent	1991	0.1193	0.1432	0.0945
YLDs (Years Lived with Disability)	European Region	Rheumatoid arthritis	Smoking	Percent	1992	0.118	0.1417	0.0933
YLDs (Years Lived with Disability)	European Region	Rheumatoid arthritis	Smoking	Percent	1993	0.1168	0.14	0.0924
YLDs (Years Lived with Disability)	European Region	Rheumatoid arthritis	Smoking	Percent	1994	0.116	0.1395	0.0914
YLDs (Years Lived with Disability)	European Region	Rheumatoid arthritis	Smoking	Percent	1995	0.1152	0.1388	0.0909
YLDs (Years Lived with Disability)	European Region	Rheumatoid arthritis	Smoking	Percent	1996	0.1147	0.1384	0.0907
YLDs (Years Lived with Disability)	European Region	Rheumatoid arthritis	Smoking	Percent	1997	0.1143	0.1378	0.0904
YLDs (Years Lived with Disability)	European Region	Rheumatoid arthritis	Smoking	Percent	1998	0.1139	0.1374	0.0901
YLDs (Years Lived with Disability)	European Region	Rheumatoid arthritis	Smoking	Percent	1999	0.1136	0.1367	0.0896
YLDs (Years Lived with Disability)	European Region	Rheumatoid arthritis	Smoking	Percent	2000	0.1133	0.137	0.0895
YLDs (Years Lived with Disability)	European Region	Rheumatoid arthritis	Smoking	Percent	2001	0.113	0.1362	0.0891
YLDs (Years Lived with Disability)	European Region	Rheumatoid arthritis	Smoking	Percent	2002	0.1126	0.1359	0.0889
YLDs (Years Lived with Disability)	European Region	Rheumatoid arthritis	Smoking	Percent	2003	0.1123	0.1354	0.0886
YLDs (Years Lived with Disability)	European Region	Rheumatoid arthritis	Smoking	Percent	2004	0.1119	0.1351	0.0883
YLDs (Years Lived with Disability)	European Region	Rheumatoid arthritis	Smoking	Percent	2005	0.1114	0.1348	0.0877
YLDs (Years Lived with Disability)	European Region	Rheumatoid arthritis	Smoking	Percent	2006	0.111	0.1342	0.0875
YLDs (Years Lived with Disability)	European Region	Rheumatoid arthritis	Smoking	Percent	2007	0.1104	0.1332	0.0872
YLDs (Years Lived with Disability)	European Region	Rheumatoid arthritis	Smoking	Percent	2008	0.1099	0.1329	0.0867
YLDs (Years Lived with Disability)	European Region	Rheumatoid arthritis	Smoking	Percent	2009	0.1092	0.1317	0.0861
YLDs (Years Lived with Disability)	European Region	Rheumatoid arthritis	Smoking	Percent	2010	0.1084	0.1311	0.0856
YLDs (Years Lived with Disability)	European Region	Rheumatoid arthritis	Smoking	Percent	2011	0.1073	0.1299	0.0846
YLDs (Years Lived with Disability)	European Region	Rheumatoid arthritis	Smoking	Percent	2012	0.106	0.1283	0.0835
YLDs (Years Lived with Disability)	European Region	Rheumatoid arthritis	Smoking	Percent	2013	0.1046	0.1259	0.0827
YLDs (Years Lived with Disability)	European Region	Rheumatoid arthritis	Smoking	Percent	2014	0.1033	0.1245	0.0814
YLDs (Years Lived with Disability)	European Region	Rheumatoid arthritis	Smoking	Percent	2015	0.1021	0.1235	0.0806
YLDs (Years Lived with Disability)	European Region	Rheumatoid arthritis	Smoking	Percent	2016	0.1012	0.1219	0.0797
YLDs (Years Lived with Disability)	European Region	Rheumatoid arthritis	Smoking	Percent	2017	0.1002	0.1207	0.0787
YLDs (Years Lived with Disability)	European Region	Rheumatoid arthritis	Smoking	Percent	2018	0.0992	0.1197	0.0783
YLDs (Years Lived with Disability)	European Region	Rheumatoid arthritis	Smoking	Percent	2019	0.0984	0.1184	0.0776
YLDs (Years Lived with Disability)	European Region	Rheumatoid arthritis	Smoking	Percent	2020	0.0976	0.117	0.077
YLDs (Years Lived with Disability)	European Region	Rheumatoid arthritis	Smoking	Percent	2021	0.0969	0.1164	0.0758
YLDs (Years Lived with Disability)	Eastern Mediterranean Region	Rheumatoid arthritis	Smoking	Percent	1990	0.0669	0.0814	0.0527
YLDs (Years Lived with Disability)	Eastern Mediterranean Region	Rheumatoid arthritis	Smoking	Percent	1991	0.0666	0.0816	0.0524
YLDs (Years Lived with Disability)	Eastern Mediterranean Region	Rheumatoid arthritis	Smoking	Percent	1992	0.0661	0.0809	0.0522
YLDs (Years Lived with Disability)	Eastern Mediterranean Region	Rheumatoid arthritis	Smoking	Percent	1993	0.0656	0.0797	0.0516
YLDs (Years Lived with Disability)	Eastern Mediterranean Region	Rheumatoid arthritis	Smoking	Percent	1994	0.0652	0.0792	0.0515
YLDs (Years Lived with Disability)	Eastern Mediterranean Region	Rheumatoid arthritis	Smoking	Percent	1995	0.0647	0.079	0.0505
YLDs (Years Lived with Disability)	Eastern Mediterranean Region	Rheumatoid arthritis	Smoking	Percent	1996	0.0641	0.0783	0.0501
YLDs (Years Lived with Disability)	Eastern Mediterranean Region	Rheumatoid arthritis	Smoking	Percent	1997	0.0634	0.0781	0.0499
YLDs (Years Lived with Disability)	Eastern Mediterranean Region	Rheumatoid arthritis	Smoking	Percent	1998	0.0628	0.0763	0.0494
YLDs (Years Lived with Disability)	Eastern Mediterranean Region	Rheumatoid arthritis	Smoking	Percent	1999	0.062	0.0765	0.0476
YLDs (Years Lived with Disability)	Eastern Mediterranean Region	Rheumatoid arthritis	Smoking	Percent	2000	0.0614	0.0753	0.0483
YLDs (Years Lived with Disability)	Eastern Mediterranean Region	Rheumatoid arthritis	Smoking	Percent	2001	0.0608	0.0746	0.048
YLDs (Years Lived with Disability)	Eastern Mediterranean Region	Rheumatoid arthritis	Smoking	Percent	2002	0.0603	0.0735	0.0472
YLDs (Years Lived with Disability)	Eastern Mediterranean Region	Rheumatoid arthritis	Smoking	Percent	2003	0.0596	0.0728	0.0465
YLDs (Years Lived with Disability)	Eastern Mediterranean Region	Rheumatoid arthritis	Smoking	Percent	2004	0.0591	0.073	0.0462
YLDs (Years Lived with Disability)	Eastern Mediterranean Region	Rheumatoid arthritis	Smoking	Percent	2005	0.0586	0.072	0.0462
YLDs (Years Lived with Disability)	Eastern Mediterranean Region	Rheumatoid arthritis	Smoking	Percent	2006	0.0577	0.0714	0.045
YLDs (Years Lived with Disability)	Eastern Mediterranean Region	Rheumatoid arthritis	Smoking	Percent	2007	0.057	0.0698	0.0441
YLDs (Years Lived with Disability)	Eastern Mediterranean Region	Rheumatoid arthritis	Smoking	Percent	2008	0.0562	0.0691	0.0441
YLDs (Years Lived with Disability)	Eastern Mediterranean Region	Rheumatoid arthritis	Smoking	Percent	2009	0.0553	0.0682	0.0434
YLDs (Years Lived with Disability)	Eastern Mediterranean Region	Rheumatoid arthritis	Smoking	Percent	2010	0.0544	0.0674	0.042
YLDs (Years Lived with Disability)	Eastern Mediterranean Region	Rheumatoid arthritis	Smoking	Percent	2011	0.0534	0.0656	0.0414
YLDs (Years Lived with Disability)	Eastern Mediterranean Region	Rheumatoid arthritis	Smoking	Percent	2012	0.0524	0.0645	0.0407
YLDs (Years Lived with Disability)	Eastern Mediterranean Region	Rheumatoid arthritis	Smoking	Percent	2013	0.0513	0.0631	0.04
YLDs (Years Lived with Disability)	Eastern Mediterranean Region	Rheumatoid arthritis	Smoking	Percent	2014	0.0504	0.0618	0.0392
YLDs (Years Lived with Disability)	Eastern Mediterranean Region	Rheumatoid arthritis	Smoking	Percent	2015	0.0496	0.061	0.0384
YLDs (Years Lived with Disability)	Eastern Mediterranean Region	Rheumatoid arthritis	Smoking	Percent	2016	0.0488	0.06	0.038
YLDs (Years Lived with Disability)	Eastern Mediterranean Region	Rheumatoid arthritis	Smoking	Percent	2017	0.0482	0.0587	0.0376
YLDs (Years Lived with Disability)	Eastern Mediterranean Region	Rheumatoid arthritis	Smoking	Percent	2018	0.0476	0.0583	0.0369
YLDs (Years Lived with Disability)	Eastern Mediterranean Region	Rheumatoid arthritis	Smoking	Percent	2019	0.0472	0.0578	0.037
YLDs (Years Lived with Disability)	Eastern Mediterranean Region	Rheumatoid arthritis	Smoking	Percent	2020	0.0467	0.0577	0.0365
YLDs (Years Lived with Disability)	Eastern Mediterranean Region	Rheumatoid arthritis	Smoking	Percent	2021	0.0462	0.0569	0.036
YLDs (Years Lived with Disability)	South-East Asia Region	Rheumatoid arthritis	Smoking	Percent	1990	0.0564	0.0689	0.0446
YLDs (Years Lived with Disability)	South-East Asia Region	Rheumatoid arthritis	Smoking	Percent	1991	0.0561	0.0682	0.0443
YLDs (Years Lived with Disability)	South-East Asia Region	Rheumatoid arthritis	Smoking	Percent	1992	0.0558	0.0677	0.0443
YLDs (Years Lived with Disability)	South-East Asia Region	Rheumatoid arthritis	Smoking	Percent	1993	0.0555	0.0675	0.0436
YLDs (Years Lived with Disability)	South-East Asia Region	Rheumatoid arthritis	Smoking	Percent	1994	0.055	0.0672	0.0433
YLDs (Years Lived with Disability)	South-East Asia Region	Rheumatoid arthritis	Smoking	Percent	1995	0.0546	0.0672	0.0431
YLDs (Years Lived with Disability)	South-East Asia Region	Rheumatoid arthritis	Smoking	Percent	1996	0.0541	0.0664	0.0428
YLDs (Years Lived with Disability)	South-East Asia Region	Rheumatoid arthritis	Smoking	Percent	1997	0.0535	0.0652	0.0423
YLDs (Years Lived with Disability)	South-East Asia Region	Rheumatoid arthritis	Smoking	Percent	1998	0.0528	0.0644	0.0412
YLDs (Years Lived with Disability)	South-East Asia Region	Rheumatoid arthritis	Smoking	Percent	1999	0.0521	0.0638	0.0407
YLDs (Years Lived with Disability)	South-East Asia Region	Rheumatoid arthritis	Smoking	Percent	2000	0.0514	0.063	0.0402
YLDs (Years Lived with Disability)	South-East Asia Region	Rheumatoid arthritis	Smoking	Percent	2001	0.0508	0.0623	0.0394
YLDs (Years Lived with Disability)	South-East Asia Region	Rheumatoid arthritis	Smoking	Percent	2002	0.0502	0.0615	0.0392
YLDs (Years Lived with Disability)	South-East Asia Region	Rheumatoid arthritis	Smoking	Percent	2003	0.0495	0.0604	0.0388
YLDs (Years Lived with Disability)	South-East Asia Region	Rheumatoid arthritis	Smoking	Percent	2004	0.0489	0.0596	0.0382
YLDs (Years Lived with Disability)	South-East Asia Region	Rheumatoid arthritis	Smoking	Percent	2005	0.0482	0.0586	0.0378
YLDs (Years Lived with Disability)	South-East Asia Region	Rheumatoid arthritis	Smoking	Percent	2006	0.0477	0.0581	0.0372
YLDs (Years Lived with Disability)	South-East Asia Region	Rheumatoid arthritis	Smoking	Percent	2007	0.0471	0.0574	0.0366
YLDs (Years Lived with Disability)	South-East Asia Region	Rheumatoid arthritis	Smoking	Percent	2008	0.0466	0.0563	0.0365
YLDs (Years Lived with Disability)	South-East Asia Region	Rheumatoid arthritis	Smoking	Percent	2009	0.046	0.0558	0.0358
YLDs (Years Lived with Disability)	South-East Asia Region	Rheumatoid arthritis	Smoking	Percent	2010	0.0454	0.055	0.0355
YLDs (Years Lived with Disability)	South-East Asia Region	Rheumatoid arthritis	Smoking	Percent	2011	0.0446	0.0542	0.035
YLDs (Years Lived with Disability)	South-East Asia Region	Rheumatoid arthritis	Smoking	Percent	2012	0.0439	0.0532	0.0344
YLDs (Years Lived with Disability)	South-East Asia Region	Rheumatoid arthritis	Smoking	Percent	2013	0.0431	0.0523	0.0338
YLDs (Years Lived with Disability)	South-East Asia Region	Rheumatoid arthritis	Smoking	Percent	2014	0.0423	0.0515	0.0335
YLDs (Years Lived with Disability)	South-East Asia Region	Rheumatoid arthritis	Smoking	Percent	2015	0.0416	0.0509	0.0328
YLDs (Years Lived with Disability)	South-East Asia Region	Rheumatoid arthritis	Smoking	Percent	2016	0.041	0.0502	0.0326
YLDs (Years Lived with Disability)	South-East Asia Region	Rheumatoid arthritis	Smoking	Percent	2017	0.0404	0.0498	0.032
YLDs (Years Lived with Disability)	South-East Asia Region	Rheumatoid arthritis	Smoking	Percent	2018	0.0399	0.0492	0.0314
YLDs (Years Lived with Disability)	South-East Asia Region	Rheumatoid arthritis	Smoking	Percent	2019	0.0393	0.0483	0.0309
YLDs (Years Lived with Disability)	South-East Asia Region	Rheumatoid arthritis	Smoking	Percent	2020	0.039	0.0478	0.0305
YLDs (Years Lived with Disability)	South-East Asia Region	Rheumatoid arthritis	Smoking	Percent	2021	0.0386	0.0477	0.0303
YLDs (Years Lived with Disability)	Region of the Americas	Rheumatoid arthritis	Smoking	Percent	1990	0.115	0.1389	0.091
YLDs (Years Lived with Disability)	Region of the Americas	Rheumatoid arthritis	Smoking	Percent	1991	0.1134	0.1371	0.0896
YLDs (Years Lived with Disability)	Region of the Americas	Rheumatoid arthritis	Smoking	Percent	1992	0.1117	0.1348	0.0884
YLDs (Years Lived with Disability)	Region of the Americas	Rheumatoid arthritis	Smoking	Percent	1993	0.1101	0.1328	0.0872
YLDs (Years Lived with Disability)	Region of the Americas	Rheumatoid arthritis	Smoking	Percent	1994	0.1084	0.1309	0.0859
YLDs (Years Lived with Disability)	Region of the Americas	Rheumatoid arthritis	Smoking	Percent	1995	0.1067	0.1292	0.0845
YLDs (Years Lived with Disability)	Region of the Americas	Rheumatoid arthritis	Smoking	Percent	1996	0.1049	0.1273	0.0828
YLDs (Years Lived with Disability)	Region of the Americas	Rheumatoid arthritis	Smoking	Percent	1997	0.103	0.1251	0.0814
YLDs (Years Lived with Disability)	Region of the Americas	Rheumatoid arthritis	Smoking	Percent	1998	0.1011	0.1232	0.08
YLDs (Years Lived with Disability)	Region of the Americas	Rheumatoid arthritis	Smoking	Percent	1999	0.0992	0.1206	0.0783
YLDs (Years Lived with Disability)	Region of the Americas	Rheumatoid arthritis	Smoking	Percent	2000	0.0975	0.1188	0.0769
YLDs (Years Lived with Disability)	Region of the Americas	Rheumatoid arthritis	Smoking	Percent	2001	0.0956	0.1163	0.0752
YLDs (Years Lived with Disability)	Region of the Americas	Rheumatoid arthritis	Smoking	Percent	2002	0.0937	0.1147	0.0738
YLDs (Years Lived with Disability)	Region of the Americas	Rheumatoid arthritis	Smoking	Percent	2003	0.0917	0.1116	0.0722
YLDs (Years Lived with Disability)	Region of the Americas	Rheumatoid arthritis	Smoking	Percent	2004	0.0897	0.1098	0.0703
YLDs (Years Lived with Disability)	Region of the Americas	Rheumatoid arthritis	Smoking	Percent	2005	0.088	0.1074	0.0689
YLDs (Years Lived with Disability)	Region of the Americas	Rheumatoid arthritis	Smoking	Percent	2006	0.0863	0.1053	0.0675
YLDs (Years Lived with Disability)	Region of the Americas	Rheumatoid arthritis	Smoking	Percent	2007	0.0846	0.1031	0.0663
YLDs (Years Lived with Disability)	Region of the Americas	Rheumatoid arthritis	Smoking	Percent	2008	0.0828	0.1008	0.065
YLDs (Years Lived with Disability)	Region of the Americas	Rheumatoid arthritis	Smoking	Percent	2009	0.0812	0.0989	0.0635
YLDs (Years Lived with Disability)	Region of the Americas	Rheumatoid arthritis	Smoking	Percent	2010	0.0797	0.0975	0.0626
YLDs (Years Lived with Disability)	Region of the Americas	Rheumatoid arthritis	Smoking	Percent	2011	0.0783	0.0954	0.0612
YLDs (Years Lived with Disability)	Region of the Americas	Rheumatoid arthritis	Smoking	Percent	2012	0.0768	0.0935	0.0602
YLDs (Years Lived with Disability)	Region of the Americas	Rheumatoid arthritis	Smoking	Percent	2013	0.0753	0.0914	0.0592
YLDs (Years Lived with Disability)	Region of the Americas	Rheumatoid arthritis	Smoking	Percent	2014	0.074	0.0901	0.0582
YLDs (Years Lived with Disability)	Region of the Americas	Rheumatoid arthritis	Smoking	Percent	2015	0.0728	0.0886	0.0571
YLDs (Years Lived with Disability)	Region of the Americas	Rheumatoid arthritis	Smoking	Percent	2016	0.0718	0.0876	0.0564
YLDs (Years Lived with Disability)	Region of the Americas	Rheumatoid arthritis	Smoking	Percent	2017	0.0708	0.0863	0.0557
YLDs (Years Lived with Disability)	Region of the Americas	Rheumatoid arthritis	Smoking	Percent	2018	0.0699	0.0854	0.055
YLDs (Years Lived with Disability)	Region of the Americas	Rheumatoid arthritis	Smoking	Percent	2019	0.0691	0.0846	0.0541
YLDs (Years Lived with Disability)	Region of the Americas	Rheumatoid arthritis	Smoking	Percent	2020	0.0684	0.0835	0.0533
YLDs (Years Lived with Disability)	Region of the Americas	Rheumatoid arthritis	Smoking	Percent	2021	0.0678	0.0827	0.0528
YLDs (Years Lived with Disability)	African Region	Rheumatoid arthritis	Smoking	Percent	1990	0.0584	0.0722	0.0463
YLDs (Years Lived with Disability)	African Region	Rheumatoid arthritis	Smoking	Percent	1991	0.057	0.0702	0.0452
YLDs (Years Lived with Disability)	African Region	Rheumatoid arthritis	Smoking	Percent	1992	0.0556	0.0685	0.0439
YLDs (Years Lived with Disability)	African Region	Rheumatoid arthritis	Smoking	Percent	1993	0.0543	0.0667	0.0427
YLDs (Years Lived with Disability)	African Region	Rheumatoid arthritis	Smoking	Percent	1994	0.053	0.0648	0.0418
YLDs (Years Lived with Disability)	African Region	Rheumatoid arthritis	Smoking	Percent	1995	0.0517	0.0635	0.0407
YLDs (Years Lived with Disability)	African Region	Rheumatoid arthritis	Smoking	Percent	1996	0.0505	0.062	0.0398
YLDs (Years Lived with Disability)	African Region	Rheumatoid arthritis	Smoking	Percent	1997	0.0492	0.0604	0.0388
YLDs (Years Lived with Disability)	African Region	Rheumatoid arthritis	Smoking	Percent	1998	0.0479	0.0592	0.0373
YLDs (Years Lived with Disability)	African Region	Rheumatoid arthritis	Smoking	Percent	1999	0.0468	0.0575	0.0365
YLDs (Years Lived with Disability)	African Region	Rheumatoid arthritis	Smoking	Percent	2000	0.0459	0.0562	0.0359
YLDs (Years Lived with Disability)	African Region	Rheumatoid arthritis	Smoking	Percent	2001	0.0451	0.0555	0.0351
YLDs (Years Lived with Disability)	African Region	Rheumatoid arthritis	Smoking	Percent	2002	0.0444	0.0545	0.0348
YLDs (Years Lived with Disability)	African Region	Rheumatoid arthritis	Smoking	Percent	2003	0.0436	0.0537	0.0341
YLDs (Years Lived with Disability)	African Region	Rheumatoid arthritis	Smoking	Percent	2004	0.0429	0.0526	0.0337
YLDs (Years Lived with Disability)	African Region	Rheumatoid arthritis	Smoking	Percent	2005	0.0422	0.0519	0.0332
YLDs (Years Lived with Disability)	African Region	Rheumatoid arthritis	Smoking	Percent	2006	0.0416	0.0512	0.0325
YLDs (Years Lived with Disability)	African Region	Rheumatoid arthritis	Smoking	Percent	2007	0.0408	0.0503	0.0321
YLDs (Years Lived with Disability)	African Region	Rheumatoid arthritis	Smoking	Percent	2008	0.0401	0.0493	0.0314
YLDs (Years Lived with Disability)	African Region	Rheumatoid arthritis	Smoking	Percent	2009	0.0394	0.0483	0.031
YLDs (Years Lived with Disability)	African Region	Rheumatoid arthritis	Smoking	Percent	2010	0.0389	0.0478	0.0304
YLDs (Years Lived with Disability)	African Region	Rheumatoid arthritis	Smoking	Percent	2011	0.0385	0.0471	0.0301
YLDs (Years Lived with Disability)	African Region	Rheumatoid arthritis	Smoking	Percent	2012	0.0381	0.0466	0.0297
YLDs (Years Lived with Disability)	African Region	Rheumatoid arthritis	Smoking	Percent	2013	0.0378	0.0461	0.0295
YLDs (Years Lived with Disability)	African Region	Rheumatoid arthritis	Smoking	Percent	2014	0.0375	0.0457	0.0293
YLDs (Years Lived with Disability)	African Region	Rheumatoid arthritis	Smoking	Percent	2015	0.0372	0.0454	0.0292
YLDs (Years Lived with Disability)	African Region	Rheumatoid arthritis	Smoking	Percent	2016	0.037	0.0452	0.029
YLDs (Years Lived with Disability)	African Region	Rheumatoid arthritis	Smoking	Percent	2017	0.0367	0.0449	0.0286
YLDs (Years Lived with Disability)	African Region	Rheumatoid arthritis	Smoking	Percent	2018	0.0365	0.0445	0.0286
YLDs (Years Lived with Disability)	African Region	Rheumatoid arthritis	Smoking	Percent	2019	0.0363	0.0444	0.0283
YLDs (Years Lived with Disability)	African Region	Rheumatoid arthritis	Smoking	Percent	2020	0.036	0.0441	0.0281
YLDs (Years Lived with Disability)	African Region	Rheumatoid arthritis	Smoking	Percent	2021	0.0359	0.0439	0.0281
YLLs (Years of Life Lost)	Region of the Americas	Rheumatoid arthritis	Smoking	Percent	1990	0.0972	0.1178	0.0765
YLLs (Years of Life Lost)	Region of the Americas	Rheumatoid arthritis	Smoking	Percent	1991	0.0965	0.1169	0.076
YLLs (Years of Life Lost)	Region of the Americas	Rheumatoid arthritis	Smoking	Percent	1992	0.0947	0.1147	0.0745
YLLs (Years of Life Lost)	Region of the Americas	Rheumatoid arthritis	Smoking	Percent	1993	0.0935	0.1133	0.0735
YLLs (Years of Life Lost)	Region of the Americas	Rheumatoid arthritis	Smoking	Percent	1994	0.0918	0.1116	0.0722
YLLs (Years of Life Lost)	Region of the Americas	Rheumatoid arthritis	Smoking	Percent	1995	0.0907	0.1105	0.0713
YLLs (Years of Life Lost)	Region of the Americas	Rheumatoid arthritis	Smoking	Percent	1996	0.0892	0.1088	0.0701
YLLs (Years of Life Lost)	Region of the Americas	Rheumatoid arthritis	Smoking	Percent	1997	0.0878	0.1073	0.0692
YLLs (Years of Life Lost)	Region of the Americas	Rheumatoid arthritis	Smoking	Percent	1998	0.0856	0.1047	0.0676
YLLs (Years of Life Lost)	Region of the Americas	Rheumatoid arthritis	Smoking	Percent	1999	0.0847	0.1039	0.0671
YLLs (Years of Life Lost)	Region of the Americas	Rheumatoid arthritis	Smoking	Percent	2000	0.0836	0.1024	0.0661
YLLs (Years of Life Lost)	Region of the Americas	Rheumatoid arthritis	Smoking	Percent	2001	0.0822	0.1005	0.065
YLLs (Years of Life Lost)	Region of the Americas	Rheumatoid arthritis	Smoking	Percent	2002	0.0804	0.0983	0.0635
YLLs (Years of Life Lost)	Region of the Americas	Rheumatoid arthritis	Smoking	Percent	2003	0.0784	0.0959	0.0618
YLLs (Years of Life Lost)	Region of the Americas	Rheumatoid arthritis	Smoking	Percent	2004	0.0766	0.0937	0.0601
YLLs (Years of Life Lost)	Region of the Americas	Rheumatoid arthritis	Smoking	Percent	2005	0.075	0.0918	0.0588
YLLs (Years of Life Lost)	Region of the Americas	Rheumatoid arthritis	Smoking	Percent	2006	0.0739	0.0904	0.0579
YLLs (Years of Life Lost)	Region of the Americas	Rheumatoid arthritis	Smoking	Percent	2007	0.0719	0.088	0.0562
YLLs (Years of Life Lost)	Region of the Americas	Rheumatoid arthritis	Smoking	Percent	2008	0.0702	0.0858	0.0549
YLLs (Years of Life Lost)	Region of the Americas	Rheumatoid arthritis	Smoking	Percent	2009	0.0681	0.0833	0.0533
YLLs (Years of Life Lost)	Region of the Americas	Rheumatoid arthritis	Smoking	Percent	2010	0.0668	0.0819	0.0523
YLLs (Years of Life Lost)	Region of the Americas	Rheumatoid arthritis	Smoking	Percent	2011	0.0662	0.0811	0.0519
YLLs (Years of Life Lost)	Region of the Americas	Rheumatoid arthritis	Smoking	Percent	2012	0.0653	0.0799	0.0513
YLLs (Years of Life Lost)	Region of the Americas	Rheumatoid arthritis	Smoking	Percent	2013	0.0638	0.0781	0.0502
YLLs (Years of Life Lost)	Region of the Americas	Rheumatoid arthritis	Smoking	Percent	2014	0.0627	0.0767	0.0493
YLLs (Years of Life Lost)	Region of the Americas	Rheumatoid arthritis	Smoking	Percent	2015	0.062	0.0759	0.0484
YLLs (Years of Life Lost)	Region of the Americas	Rheumatoid arthritis	Smoking	Percent	2016	0.0608	0.0747	0.0474
YLLs (Years of Life Lost)	Region of the Americas	Rheumatoid arthritis	Smoking	Percent	2017	0.0594	0.0729	0.0462
YLLs (Years of Life Lost)	Region of the Americas	Rheumatoid arthritis	Smoking	Percent	2018	0.058	0.0712	0.045
YLLs (Years of Life Lost)	Region of the Americas	Rheumatoid arthritis	Smoking	Percent	2019	0.0567	0.0695	0.044
YLLs (Years of Life Lost)	Region of the Americas	Rheumatoid arthritis	Smoking	Percent	2020	0.0562	0.0686	0.0436
YLLs (Years of Life Lost)	Region of the Americas	Rheumatoid arthritis	Smoking	Percent	2021	0.056	0.0685	0.0433
YLLs (Years of Life Lost)	Western Pacific Region	Rheumatoid arthritis	Smoking	Percent	1990	0.0911	0.1177	0.0664
YLLs (Years of Life Lost)	Western Pacific Region	Rheumatoid arthritis	Smoking	Percent	1991	0.0918	0.1194	0.0666
YLLs (Years of Life Lost)	Western Pacific Region	Rheumatoid arthritis	Smoking	Percent	1992	0.0904	0.115	0.0671
YLLs (Years of Life Lost)	Western Pacific Region	Rheumatoid arthritis	Smoking	Percent	1993	0.0902	0.1129	0.0656
YLLs (Years of Life Lost)	Western Pacific Region	Rheumatoid arthritis	Smoking	Percent	1994	0.0897	0.1111	0.0666
YLLs (Years of Life Lost)	Western Pacific Region	Rheumatoid arthritis	Smoking	Percent	1995	0.0908	0.1145	0.0679
YLLs (Years of Life Lost)	Western Pacific Region	Rheumatoid arthritis	Smoking	Percent	1996	0.09	0.1113	0.0667
YLLs (Years of Life Lost)	Western Pacific Region	Rheumatoid arthritis	Smoking	Percent	1997	0.0894	0.1106	0.067
YLLs (Years of Life Lost)	Western Pacific Region	Rheumatoid arthritis	Smoking	Percent	1998	0.0885	0.111	0.0662
YLLs (Years of Life Lost)	Western Pacific Region	Rheumatoid arthritis	Smoking	Percent	1999	0.0874	0.1088	0.0656
YLLs (Years of Life Lost)	Western Pacific Region	Rheumatoid arthritis	Smoking	Percent	2000	0.0878	0.1103	0.0662
YLLs (Years of Life Lost)	Western Pacific Region	Rheumatoid arthritis	Smoking	Percent	2001	0.088	0.1112	0.0647
YLLs (Years of Life Lost)	Western Pacific Region	Rheumatoid arthritis	Smoking	Percent	2002	0.0876	0.1104	0.0652
YLLs (Years of Life Lost)	Western Pacific Region	Rheumatoid arthritis	Smoking	Percent	2003	0.0876	0.1087	0.0641
YLLs (Years of Life Lost)	Western Pacific Region	Rheumatoid arthritis	Smoking	Percent	2004	0.0877	0.11	0.0629
YLLs (Years of Life Lost)	Western Pacific Region	Rheumatoid arthritis	Smoking	Percent	2005	0.0884	0.1091	0.0635
YLLs (Years of Life Lost)	Western Pacific Region	Rheumatoid arthritis	Smoking	Percent	2006	0.0892	0.1112	0.0635
YLLs (Years of Life Lost)	Western Pacific Region	Rheumatoid arthritis	Smoking	Percent	2007	0.0904	0.1135	0.0637
YLLs (Years of Life Lost)	Western Pacific Region	Rheumatoid arthritis	Smoking	Percent	2008	0.0912	0.1154	0.0628
YLLs (Years of Life Lost)	Western Pacific Region	Rheumatoid arthritis	Smoking	Percent	2009	0.0918	0.1145	0.0647
YLLs (Years of Life Lost)	Western Pacific Region	Rheumatoid arthritis	Smoking	Percent	2010	0.0923	0.1168	0.0659
YLLs (Years of Life Lost)	Western Pacific Region	Rheumatoid arthritis	Smoking	Percent	2011	0.0924	0.1174	0.0656
YLLs (Years of Life Lost)	Western Pacific Region	Rheumatoid arthritis	Smoking	Percent	2012	0.0931	0.1174	0.0672
YLLs (Years of Life Lost)	Western Pacific Region	Rheumatoid arthritis	Smoking	Percent	2013	0.0927	0.1184	0.0658
YLLs (Years of Life Lost)	Western Pacific Region	Rheumatoid arthritis	Smoking	Percent	2014	0.0921	0.1155	0.066
YLLs (Years of Life Lost)	Western Pacific Region	Rheumatoid arthritis	Smoking	Percent	2015	0.0917	0.1158	0.0662
YLLs (Years of Life Lost)	Western Pacific Region	Rheumatoid arthritis	Smoking	Percent	2016	0.0914	0.1157	0.0663
YLLs (Years of Life Lost)	Western Pacific Region	Rheumatoid arthritis	Smoking	Percent	2017	0.0899	0.1151	0.0631
YLLs (Years of Life Lost)	Western Pacific Region	Rheumatoid arthritis	Smoking	Percent	2018	0.089	0.1139	0.0633
YLLs (Years of Life Lost)	Western Pacific Region	Rheumatoid arthritis	Smoking	Percent	2019	0.0886	0.114	0.0623
YLLs (Years of Life Lost)	Western Pacific Region	Rheumatoid arthritis	Smoking	Percent	2020	0.0887	0.1152	0.0618
YLLs (Years of Life Lost)	Western Pacific Region	Rheumatoid arthritis	Smoking	Percent	2021	0.0882	0.1144	0.0595
YLLs (Years of Life Lost)	European Region	Rheumatoid arthritis	Smoking	Percent	1990	0.0992	0.1194	0.0788
YLLs (Years of Life Lost)	European Region	Rheumatoid arthritis	Smoking	Percent	1991	0.0977	0.1177	0.0777
YLLs (Years of Life Lost)	European Region	Rheumatoid arthritis	Smoking	Percent	1992	0.0956	0.1149	0.0761
YLLs (Years of Life Lost)	European Region	Rheumatoid arthritis	Smoking	Percent	1993	0.0924	0.111	0.0735
YLLs (Years of Life Lost)	European Region	Rheumatoid arthritis	Smoking	Percent	1994	0.0924	0.1107	0.0735
YLLs (Years of Life Lost)	European Region	Rheumatoid arthritis	Smoking	Percent	1995	0.0917	0.1098	0.073
YLLs (Years of Life Lost)	European Region	Rheumatoid arthritis	Smoking	Percent	1996	0.0909	0.109	0.0724
YLLs (Years of Life Lost)	European Region	Rheumatoid arthritis	Smoking	Percent	1997	0.0897	0.1079	0.0715
YLLs (Years of Life Lost)	European Region	Rheumatoid arthritis	Smoking	Percent	1998	0.0883	0.106	0.0704
YLLs (Years of Life Lost)	European Region	Rheumatoid arthritis	Smoking	Percent	1999	0.0876	0.1052	0.0699
YLLs (Years of Life Lost)	European Region	Rheumatoid arthritis	Smoking	Percent	2000	0.0872	0.1047	0.0696
YLLs (Years of Life Lost)	European Region	Rheumatoid arthritis	Smoking	Percent	2001	0.0883	0.1061	0.0704
YLLs (Years of Life Lost)	European Region	Rheumatoid arthritis	Smoking	Percent	2002	0.0887	0.1066	0.0708
YLLs (Years of Life Lost)	European Region	Rheumatoid arthritis	Smoking	Percent	2003	0.0878	0.1057	0.0701
YLLs (Years of Life Lost)	European Region	Rheumatoid arthritis	Smoking	Percent	2004	0.0875	0.1054	0.0698
YLLs (Years of Life Lost)	European Region	Rheumatoid arthritis	Smoking	Percent	2005	0.0884	0.1065	0.0705
YLLs (Years of Life Lost)	European Region	Rheumatoid arthritis	Smoking	Percent	2006	0.088	0.1059	0.0702
YLLs (Years of Life Lost)	European Region	Rheumatoid arthritis	Smoking	Percent	2007	0.087	0.105	0.0695
YLLs (Years of Life Lost)	European Region	Rheumatoid arthritis	Smoking	Percent	2008	0.087	0.105	0.0694
YLLs (Years of Life Lost)	European Region	Rheumatoid arthritis	Smoking	Percent	2009	0.0871	0.1052	0.0696
YLLs (Years of Life Lost)	European Region	Rheumatoid arthritis	Smoking	Percent	2010	0.087	0.1053	0.0694
YLLs (Years of Life Lost)	European Region	Rheumatoid arthritis	Smoking	Percent	2011	0.0859	0.1038	0.0686
YLLs (Years of Life Lost)	European Region	Rheumatoid arthritis	Smoking	Percent	2012	0.0849	0.1024	0.0678
YLLs (Years of Life Lost)	European Region	Rheumatoid arthritis	Smoking	Percent	2013	0.0836	0.1007	0.0667
YLLs (Years of Life Lost)	European Region	Rheumatoid arthritis	Smoking	Percent	2014	0.0828	0.0997	0.066
YLLs (Years of Life Lost)	European Region	Rheumatoid arthritis	Smoking	Percent	2015	0.0822	0.099	0.0654
YLLs (Years of Life Lost)	European Region	Rheumatoid arthritis	Smoking	Percent	2016	0.0816	0.0982	0.0648
YLLs (Years of Life Lost)	European Region	Rheumatoid arthritis	Smoking	Percent	2017	0.0808	0.0972	0.0643
YLLs (Years of Life Lost)	European Region	Rheumatoid arthritis	Smoking	Percent	2018	0.0807	0.0974	0.0641
YLLs (Years of Life Lost)	European Region	Rheumatoid arthritis	Smoking	Percent	2019	0.0802	0.0967	0.0638
YLLs (Years of Life Lost)	European Region	Rheumatoid arthritis	Smoking	Percent	2020	0.0788	0.0953	0.0626
YLLs (Years of Life Lost)	European Region	Rheumatoid arthritis	Smoking	Percent	2021	0.0781	0.0942	0.0622
YLLs (Years of Life Lost)	African Region	Rheumatoid arthritis	Smoking	Percent	1990	0.0757	0.0979	0.0447
YLLs (Years of Life Lost)	African Region	Rheumatoid arthritis	Smoking	Percent	1991	0.0744	0.0968	0.0441
YLLs (Years of Life Lost)	African Region	Rheumatoid arthritis	Smoking	Percent	1992	0.0727	0.0939	0.0436
YLLs (Years of Life Lost)	African Region	Rheumatoid arthritis	Smoking	Percent	1993	0.0707	0.0904	0.0424
YLLs (Years of Life Lost)	African Region	Rheumatoid arthritis	Smoking	Percent	1994	0.0692	0.088	0.0419
YLLs (Years of Life Lost)	African Region	Rheumatoid arthritis	Smoking	Percent	1995	0.069	0.0886	0.0423
YLLs (Years of Life Lost)	African Region	Rheumatoid arthritis	Smoking	Percent	1996	0.0672	0.086	0.0416
YLLs (Years of Life Lost)	African Region	Rheumatoid arthritis	Smoking	Percent	1997	0.0661	0.0833	0.0412
YLLs (Years of Life Lost)	African Region	Rheumatoid arthritis	Smoking	Percent	1998	0.0643	0.0809	0.0405
YLLs (Years of Life Lost)	African Region	Rheumatoid arthritis	Smoking	Percent	1999	0.0615	0.0769	0.0388
YLLs (Years of Life Lost)	African Region	Rheumatoid arthritis	Smoking	Percent	2000	0.0597	0.0748	0.0384
YLLs (Years of Life Lost)	African Region	Rheumatoid arthritis	Smoking	Percent	2001	0.0574	0.0716	0.0372
YLLs (Years of Life Lost)	African Region	Rheumatoid arthritis	Smoking	Percent	2002	0.0556	0.0696	0.0355
YLLs (Years of Life Lost)	African Region	Rheumatoid arthritis	Smoking	Percent	2003	0.054	0.0682	0.0342
YLLs (Years of Life Lost)	African Region	Rheumatoid arthritis	Smoking	Percent	2004	0.0524	0.0664	0.0328
YLLs (Years of Life Lost)	African Region	Rheumatoid arthritis	Smoking	Percent	2005	0.0513	0.0651	0.0316
YLLs (Years of Life Lost)	African Region	Rheumatoid arthritis	Smoking	Percent	2006	0.05	0.0633	0.0306
YLLs (Years of Life Lost)	African Region	Rheumatoid arthritis	Smoking	Percent	2007	0.0482	0.0612	0.0292
YLLs (Years of Life Lost)	African Region	Rheumatoid arthritis	Smoking	Percent	2008	0.0467	0.0594	0.0278
YLLs (Years of Life Lost)	African Region	Rheumatoid arthritis	Smoking	Percent	2009	0.0452	0.0577	0.0267
YLLs (Years of Life Lost)	African Region	Rheumatoid arthritis	Smoking	Percent	2010	0.0441	0.0563	0.0264
YLLs (Years of Life Lost)	African Region	Rheumatoid arthritis	Smoking	Percent	2011	0.0433	0.0558	0.0258
YLLs (Years of Life Lost)	African Region	Rheumatoid arthritis	Smoking	Percent	2012	0.0423	0.0547	0.0251
YLLs (Years of Life Lost)	African Region	Rheumatoid arthritis	Smoking	Percent	2013	0.0415	0.0536	0.0241
YLLs (Years of Life Lost)	African Region	Rheumatoid arthritis	Smoking	Percent	2014	0.0406	0.0529	0.0237
YLLs (Years of Life Lost)	African Region	Rheumatoid arthritis	Smoking	Percent	2015	0.04	0.0523	0.0231
YLLs (Years of Life Lost)	African Region	Rheumatoid arthritis	Smoking	Percent	2016	0.0396	0.0519	0.0228
YLLs (Years of Life Lost)	African Region	Rheumatoid arthritis	Smoking	Percent	2017	0.0391	0.0516	0.0219
YLLs (Years of Life Lost)	African Region	Rheumatoid arthritis	Smoking	Percent	2018	0.0389	0.0511	0.022
YLLs (Years of Life Lost)	African Region	Rheumatoid arthritis	Smoking	Percent	2019	0.0388	0.0507	0.0219
YLLs (Years of Life Lost)	African Region	Rheumatoid arthritis	Smoking	Percent	2020	0.0386	0.0508	0.0216
YLLs (Years of Life Lost)	African Region	Rheumatoid arthritis	Smoking	Percent	2021	0.0387	0.0509	0.0214
YLLs (Years of Life Lost)	South-East Asia Region	Rheumatoid arthritis	Smoking	Percent	1990	0.0603	0.0791	0.0403
YLLs (Years of Life Lost)	South-East Asia Region	Rheumatoid arthritis	Smoking	Percent	1991	0.0599	0.0784	0.0397
YLLs (Years of Life Lost)	South-East Asia Region	Rheumatoid arthritis	Smoking	Percent	1992	0.0592	0.0784	0.0394
YLLs (Years of Life Lost)	South-East Asia Region	Rheumatoid arthritis	Smoking	Percent	1993	0.0589	0.0779	0.039
YLLs (Years of Life Lost)	South-East Asia Region	Rheumatoid arthritis	Smoking	Percent	1994	0.0583	0.076	0.0382
YLLs (Years of Life Lost)	South-East Asia Region	Rheumatoid arthritis	Smoking	Percent	1995	0.0571	0.0745	0.038
YLLs (Years of Life Lost)	South-East Asia Region	Rheumatoid arthritis	Smoking	Percent	1996	0.0568	0.0747	0.0377
YLLs (Years of Life Lost)	South-East Asia Region	Rheumatoid arthritis	Smoking	Percent	1997	0.0569	0.0741	0.0377
YLLs (Years of Life Lost)	South-East Asia Region	Rheumatoid arthritis	Smoking	Percent	1998	0.0564	0.0737	0.038
YLLs (Years of Life Lost)	South-East Asia Region	Rheumatoid arthritis	Smoking	Percent	1999	0.0557	0.0728	0.0374
YLLs (Years of Life Lost)	South-East Asia Region	Rheumatoid arthritis	Smoking	Percent	2000	0.0556	0.0719	0.0371
YLLs (Years of Life Lost)	South-East Asia Region	Rheumatoid arthritis	Smoking	Percent	2001	0.0553	0.0719	0.0375
YLLs (Years of Life Lost)	South-East Asia Region	Rheumatoid arthritis	Smoking	Percent	2002	0.0545	0.0707	0.0369
YLLs (Years of Life Lost)	South-East Asia Region	Rheumatoid arthritis	Smoking	Percent	2003	0.0543	0.0702	0.0372
YLLs (Years of Life Lost)	South-East Asia Region	Rheumatoid arthritis	Smoking	Percent	2004	0.0541	0.07	0.0366
YLLs (Years of Life Lost)	South-East Asia Region	Rheumatoid arthritis	Smoking	Percent	2005	0.0531	0.0692	0.036
YLLs (Years of Life Lost)	South-East Asia Region	Rheumatoid arthritis	Smoking	Percent	2006	0.0523	0.0678	0.0356
YLLs (Years of Life Lost)	South-East Asia Region	Rheumatoid arthritis	Smoking	Percent	2007	0.0523	0.0683	0.0356
YLLs (Years of Life Lost)	South-East Asia Region	Rheumatoid arthritis	Smoking	Percent	2008	0.0523	0.0678	0.0358
YLLs (Years of Life Lost)	South-East Asia Region	Rheumatoid arthritis	Smoking	Percent	2009	0.0519	0.0675	0.0354
YLLs (Years of Life Lost)	South-East Asia Region	Rheumatoid arthritis	Smoking	Percent	2010	0.0519	0.0673	0.035
YLLs (Years of Life Lost)	South-East Asia Region	Rheumatoid arthritis	Smoking	Percent	2011	0.0514	0.0664	0.0348
YLLs (Years of Life Lost)	South-East Asia Region	Rheumatoid arthritis	Smoking	Percent	2012	0.0503	0.0651	0.0342
YLLs (Years of Life Lost)	South-East Asia Region	Rheumatoid arthritis	Smoking	Percent	2013	0.0502	0.0642	0.0344
YLLs (Years of Life Lost)	South-East Asia Region	Rheumatoid arthritis	Smoking	Percent	2014	0.0504	0.0647	0.0344
YLLs (Years of Life Lost)	South-East Asia Region	Rheumatoid arthritis	Smoking	Percent	2015	0.0495	0.0637	0.0337
YLLs (Years of Life Lost)	South-East Asia Region	Rheumatoid arthritis	Smoking	Percent	2016	0.0487	0.0627	0.0328
YLLs (Years of Life Lost)	South-East Asia Region	Rheumatoid arthritis	Smoking	Percent	2017	0.048	0.0623	0.0324
YLLs (Years of Life Lost)	South-East Asia Region	Rheumatoid arthritis	Smoking	Percent	2018	0.048	0.0624	0.0326
YLLs (Years of Life Lost)	South-East Asia Region	Rheumatoid arthritis	Smoking	Percent	2019	0.0478	0.0621	0.0322
YLLs (Years of Life Lost)	South-East Asia Region	Rheumatoid arthritis	Smoking	Percent	2020	0.0478	0.0619	0.0317
YLLs (Years of Life Lost)	South-East Asia Region	Rheumatoid arthritis	Smoking	Percent	2021	0.0476	0.0621	0.0311
YLLs (Years of Life Lost)	Eastern Mediterranean Region	Rheumatoid arthritis	Smoking	Percent	1990	0.0541	0.0737	0.0349
YLLs (Years of Life Lost)	Eastern Mediterranean Region	Rheumatoid arthritis	Smoking	Percent	1991	0.054	0.074	0.0351
YLLs (Years of Life Lost)	Eastern Mediterranean Region	Rheumatoid arthritis	Smoking	Percent	1992	0.0539	0.0743	0.0353
YLLs (Years of Life Lost)	Eastern Mediterranean Region	Rheumatoid arthritis	Smoking	Percent	1993	0.0538	0.0743	0.0348
YLLs (Years of Life Lost)	Eastern Mediterranean Region	Rheumatoid arthritis	Smoking	Percent	1994	0.0538	0.0729	0.0349
YLLs (Years of Life Lost)	Eastern Mediterranean Region	Rheumatoid arthritis	Smoking	Percent	1995	0.0537	0.0732	0.0349
YLLs (Years of Life Lost)	Eastern Mediterranean Region	Rheumatoid arthritis	Smoking	Percent	1996	0.0535	0.0727	0.0353
YLLs (Years of Life Lost)	Eastern Mediterranean Region	Rheumatoid arthritis	Smoking	Percent	1997	0.0531	0.0729	0.035
YLLs (Years of Life Lost)	Eastern Mediterranean Region	Rheumatoid arthritis	Smoking	Percent	1998	0.0526	0.0733	0.0348
YLLs (Years of Life Lost)	Eastern Mediterranean Region	Rheumatoid arthritis	Smoking	Percent	1999	0.0519	0.0713	0.0348
YLLs (Years of Life Lost)	Eastern Mediterranean Region	Rheumatoid arthritis	Smoking	Percent	2000	0.0511	0.0712	0.0341
YLLs (Years of Life Lost)	Eastern Mediterranean Region	Rheumatoid arthritis	Smoking	Percent	2001	0.0504	0.069	0.034
YLLs (Years of Life Lost)	Eastern Mediterranean Region	Rheumatoid arthritis	Smoking	Percent	2002	0.0495	0.0668	0.0329
YLLs (Years of Life Lost)	Eastern Mediterranean Region	Rheumatoid arthritis	Smoking	Percent	2003	0.0486	0.0674	0.0327
YLLs (Years of Life Lost)	Eastern Mediterranean Region	Rheumatoid arthritis	Smoking	Percent	2004	0.0478	0.067	0.0317
YLLs (Years of Life Lost)	Eastern Mediterranean Region	Rheumatoid arthritis	Smoking	Percent	2005	0.0469	0.0651	0.0312
YLLs (Years of Life Lost)	Eastern Mediterranean Region	Rheumatoid arthritis	Smoking	Percent	2006	0.0461	0.0639	0.0309
YLLs (Years of Life Lost)	Eastern Mediterranean Region	Rheumatoid arthritis	Smoking	Percent	2007	0.0452	0.0622	0.0302
YLLs (Years of Life Lost)	Eastern Mediterranean Region	Rheumatoid arthritis	Smoking	Percent	2008	0.0443	0.06	0.0288
YLLs (Years of Life Lost)	Eastern Mediterranean Region	Rheumatoid arthritis	Smoking	Percent	2009	0.0435	0.0595	0.0279
YLLs (Years of Life Lost)	Eastern Mediterranean Region	Rheumatoid arthritis	Smoking	Percent	2010	0.0427	0.0596	0.0275
YLLs (Years of Life Lost)	Eastern Mediterranean Region	Rheumatoid arthritis	Smoking	Percent	2011	0.0419	0.0581	0.0271
YLLs (Years of Life Lost)	Eastern Mediterranean Region	Rheumatoid arthritis	Smoking	Percent	2012	0.041	0.0565	0.0262
YLLs (Years of Life Lost)	Eastern Mediterranean Region	Rheumatoid arthritis	Smoking	Percent	2013	0.04	0.0558	0.0253
YLLs (Years of Life Lost)	Eastern Mediterranean Region	Rheumatoid arthritis	Smoking	Percent	2014	0.0391	0.0546	0.025
YLLs (Years of Life Lost)	Eastern Mediterranean Region	Rheumatoid arthritis	Smoking	Percent	2015	0.0383	0.052	0.0248
YLLs (Years of Life Lost)	Eastern Mediterranean Region	Rheumatoid arthritis	Smoking	Percent	2016	0.0376	0.0525	0.0249
YLLs (Years of Life Lost)	Eastern Mediterranean Region	Rheumatoid arthritis	Smoking	Percent	2017	0.0369	0.0515	0.024
YLLs (Years of Life Lost)	Eastern Mediterranean Region	Rheumatoid arthritis	Smoking	Percent	2018	0.0363	0.0506	0.024
YLLs (Years of Life Lost)	Eastern Mediterranean Region	Rheumatoid arthritis	Smoking	Percent	2019	0.0358	0.0484	0.0232
YLLs (Years of Life Lost)	Eastern Mediterranean Region	Rheumatoid arthritis	Smoking	Percent	2020	0.0353	0.0473	0.0226
YLLs (Years of Life Lost)	Eastern Mediterranean Region	Rheumatoid arthritis	Smoking	Percent	2021	0.0348	0.0478	0.0223
